# Supplementary material for: Integrative genomics and transcriptomics analysis of human embryonic and induced pluripotent stem cells
Source: BioData Min. 2014 Dec 13;7:32. doi: 10.1186/s13040-014-0032-2 (PMC4298950; doi:10.1186/s13040-014-0032-2)
Supplement: Additional file 1: Table S1. — The associations between the gene copy number and the gene expression values. The sheet 1 includes the copy numbers and gene expression values of all the genes gained in the hiPSC samples. The column Mean Label Gain is the mean of the logarithmic expression values of the gene in samples that have a gain in the copy number, and Mean Label No Gain in samples that do not have a gain. The weight and p-values are from the association test, and the adjusted p-value shows the adjusted p-value. The sheet 2 gives the same information for the lost genes. [file 13040_2014_32_MOESM1_ESM.xlsx]

## Sheet: IPS Gain and high expression
Gene	gene_chrom_start	gene_chrom_end	chrom_name	band	biotype	description	HGNC_id	FiPS5v7 label	FiPS5v7 expression	FiPS6v3 label	FiPS6v3 expression	FiPS6v12 label	FiPS6v12 expression	FiPS1v14 label	FiPS1v14 expression	FiPS2v10 label	FiPS2v10 expression	FiPS2v13 label	FiPS2v13 expression	FiPS3v12 label	FiPS3v12 expression	FiPS5v3 label	FiPS5v3 expression	Mean Label Gain (log-data)	Mean Label No Gain (log-data)	Logarithmic Fold Change	Weight	p-value	Number	Adjusted p-value	Note
ENSG00000062725	55875302	55958362	17	17q21-q23	protein_coding	Amyloid protein-binding protein 2 (Amyloid beta precursor protein- binding protein 2) (APP-BP2) (Protein interacting with APP tail 1). [Source:Uniprot/SWISSPROT;Acc:Q92624]	APPBP2	0	8.5069	0	8.406	0	8.3183	0	8.3705	1	9.5044	0	8.3634	0	9.2224	0	8.5425	9.5044	8.5329	0.9715	3.0891	<0.0001	1	<0.0139
ENSG00000068097	55475344	55511074	17	17q23.2	protein_coding	HEAT repeat-containing protein 6 (Amplified in breast cancer protein 1). [Source:Uniprot/SWISSPROT;Acc:Q6AI08]	HEATR6	0	7.8283	0	7.8871	0	7.8119	0	7.6108	1	8.5329	0	7.4563	0	7.9659	0	7.7612	8.5329	7.7602	0.77267	4.4555	<0.0001	1	<0.0139
ENSG00000079134	204527	258059	18	18p11.32	protein_coding	THO complex subunit 1 (Tho1) (Nuclear matrix protein p84). [Source:Uniprot/SWISSPROT;Acc:Q96FV9]	THOC1	0	8.2755	0	7.9939	0	8.0067	0	7.9237	0	8.2403	0	7.7153	1	8.5249	0	7.9798	8.5249	8.0193	0.50553	2.6495	<0.0001	1	<0.0139
ENSG00000080986	2561579	2606633	18	18p11.31	protein_coding	Kinetochore protein NDC80 homolog (Kinetochore protein Hec1) (HsHec1) (Kinetochore-associated protein 2) (Highly expressed in cancer protein) (Retinoblastoma-associated protein HEC). [Source:Uniprot/SWISSPROT;Acc:O14777]	NDC80	0	7.3805	0	7.1853	0	6.8736	0	7.0773	0	7.3075	0	6.7082	1	7.8855	0	7.0358	7.8855	7.0812	0.80433	3.3993	<0.0001	1	<0.0139
ENSG00000101557	148479	203739	18	18p11.32	protein_coding	Ubiquitin carboxyl-terminal hydrolase 14 (EC 3.1.2.15) (Ubiquitin thioesterase 14) (Ubiquitin-specific-processing protease 14) (Deubiquitinating enzyme 14). [Source:Uniprot/SWISSPROT;Acc:P54578]	USP14	0	8.9308	0	8.7839	0	8.6643	0	8.8134	0	8.8223	0	8.4035	1	9.2103	0	8.6879	9.2103	8.7294	0.48089	2.8454	<0.0001	1	<0.0139
ENSG00000101574	2527525	2561489	18	18p11.31	protein_coding	Methyltransferase-like protein 4 (EC 2.1.1.-). [Source:Uniprot/SWISSPROT;Acc:Q8N3J2]	METTL4	0	7.2958	0	7.1555	0	7.0668	0	7.0056	0	7.3614	0	7.0149	1	7.8168	0	6.8975	7.8168	7.1139	0.70292	4.2177	<0.0001	1	<0.0139
ENSG00000101577	2906994	3001945	18	18p	protein_coding	Lipin-2. [Source:Uniprot/SWISSPROT;Acc:Q92539]	LPIN2	0	7.8987	0	7.8618	0	7.9062	0	7.6009	0	8.0837	0	7.6885	1	8.2486	0	7.8033	8.2486	7.8347	0.4139	2.6265	<0.0001	1	<0.0139
ENSG00000101596	2690857	2792925	18	18p11.32	protein_coding	Structural maintenance of chromosomes flexible hinge domain-containing protein 1. [Source:Uniprot/SWISSPROT;Acc:A6NHR9]	SMCHD1	0	8.5442	0	8.5016	0	8.3608	0	8.1206	0	8.6547	0	7.9137	1	9.1655	0	8.0839	9.1655	8.3113	0.85418	3.0951	<0.0001	1	<0.0139
ENSG00000105323	46460264	46505438	19	19q13.31	protein_coding	Heterogeneous nuclear ribonucleoprotein U-like protein 1 (Adenovirus early region 1B-associated protein 5) (E1B-55 kDa-associated protein 5) (E1B-AP5). [Source:Uniprot/SWISSPROT;Acc:Q9BUJ2]	HNRNPUL1	0	9.8353	0	9.7693	0	9.8049	0	9.7523	1	9.8609	0	9.6803	0	9.8447	0	9.738	9.8609	9.775	0.085937	1.4782	<0.0001	1	<0.0139
ENSG00000132199	663918	702642	18	18p11.32	protein_coding	Mitochondrial enolase superfamily member 1 (Antisense RNA to thymidylate synthase) (rTS). [Source:Uniprot/SWISSPROT;Acc:Q7L5Y1]	ENOSF1	0	7.6188	0	7.4708	0	7.6316	0	7.2919	0	7.2591	0	7.286	1	7.8283	0	7.277	7.8283	7.405	0.42324	2.5444	<0.0001	1	<0.0139
ENSG00000138180	95246379	95278837	10	10q24.1	protein_coding	Centrosomal protein of 55 kDa (Cep55) (Up-regulated in colon cancer 6). [Source:Uniprot/SWISSPROT;Acc:Q53EZ4]	CEP55	0	7.3691	0	7.0938	0	7.2276	0	7.256	1	7.7796	0	7.1975	0	7.5684	0	7.2346	7.7796	7.2781	0.50143	3.3073	<0.0001	1	<0.0139
ENSG00000141371	55854652	55863563	17	17q23.2	protein_coding	Uncharacterized protein C17orf64. [Source:Uniprot/SWISSPROT;Acc:Q86WR6]	C17orf64	0	5.3058	0	5.3912	0	5.4454	0	5.4887	1	5.534	0	5.4944	0	5.4482	0	5.3781	5.534	5.4217	0.11232	1.6647	<0.0001	1	<0.0139
ENSG00000141433	895061	902173	18	18p11	protein_coding	Pituitary adenylate cyclase-activating polypeptide precursor (PACAP) [Contains: PACAP-related peptide (PRP-48); Pituitary adenylate cyclase-activating polypeptide 27 (PACAP-27) (PACAP27); Pituitary adenylate cyclase-activating polypeptide 38 (PACAP-38) (P	ADCYAP1	0	5.1978	0	5.1652	0	5.3976	0	5.2269	0	5.1206	0	5.5137	1	5.8072	0	5.382	5.8072	5.2862	0.52094	3.5843	<0.0001	1	<0.0139
ENSG00000154537	44930232	44931487	9	NaN	protein_coding	Protein FAM27A/B/C. [Source:Uniprot/SWISSPROT;Acc:Q5VT28]	FAM27C	0	5.8498	0	5.7979	0	5.9068	0	6.0525	0	5.7692	1	6.0959	0	5.7007	0	5.9121	6.0959	5.8556	0.24034	2.0889	<0.0001	1	<0.0139	gained in IMR
ENSG00000154957	11821487	11841414	17	17p11.2	protein_coding	Zinc finger protein 18 (Zinc finger protein KOX11) (Heart development- specific gene 1 protein) (Zinc finger protein with KRAB and SCAN domains 6). [Source:Uniprot/SWISSPROT;Acc:P17022]	ZNF18	0	6.8176	0	6.9401	0	6.9093	0	6.7468	1	6.9733	0	6.6856	0	6.7425	0	6.7605	6.9733	6.8003	0.17296	1.8464	<0.0001	1	<0.0139
ENSG00000156113	78307361	79068133	10	10q22	protein_coding	Calcium-activated potassium channel subunit alpha-1 (Calcium-activated potassium channel, subfamily M subunit alpha-1) (Maxi K channel) (MaxiK) (BK channel) (K(VCA)alpha) (BKCA alpha) (KCa1.1) (Slowpoke homolog) (Slo homolog) (Slo-alpha) (Slo1) (hSlo). [S	KCNMA1	0	5.9277	0	6.4255	0	6.852	0	6.7194	1	8.5242	0	6.8728	0	7.8252	0	6.4664	8.5242	6.727	1.7972	3.0817	<0.0001	1	<0.0139
ENSG00000166579	8279904	8324667	17	17p13.1	protein_coding	Nuclear distribution protein nudE-like 1 (Protein Nudel) (Mitosin- associated protein 1). [Source:Uniprot/SWISSPROT;Acc:Q9GZM8]	NDEL1	0	8.4789	0	8.5406	0	8.3135	0	8.2815	1	8.5753	0	8.346	0	8.2491	0	8.3492	8.5753	8.3655	0.20972	1.9779	<0.0001	1	<0.0139
ENSG00000170579	3486030	3870135	18	18p11.3	protein_coding	Disks large-associated protein 1 (DAP-1) (Guanylate kinase-associated protein) (hGKAP) (SAP90/PSD-95-associated protein 1) (SAPAP1) (PSD- 95/SAP90-binding protein 1). [Source:Uniprot/SWISSPROT;Acc:O14490]	DLGAP1	0	5.9079	0	6.0967	0	6.0074	0	6.0462	0	5.6856	0	5.9271	1	6.2604	0	5.8611	6.2604	5.9331	0.32726	2.3931	<0.0001	1	<0.0139
ENSG00000170832	55609473	55824368	17	17q23.3	protein_coding	Ubiquitin carboxyl-terminal hydrolase 32 (EC 3.1.2.15) (Ubiquitin thioesterase 32) (Ubiquitin-specific-processing protease 32) (Deubiquitinating enzyme 32) (Renal carcinoma antigen NY-REN-60). [Source:Uniprot/SWISSPROT;Acc:Q8NFA0]	USP32	0	8.16	0	8.4915	0	8.2789	0	8.2457	1	8.7156	0	8.0141	0	7.9761	0	8.1408	8.7156	8.1867	0.52889	3.0382	<0.0001	1	<0.0139
ENSG00000170836	56032336	56096818	17	17q23.3	protein_coding	Protein phosphatase 1D (EC 3.1.3.16) (Protein phosphatase 2C isoform delta) (PP2C-delta) (p53-induced protein phosphatase 1) (Protein phosphatase magnesium-dependent 1 delta). [Source:Uniprot/SWISSPROT;Acc:O15297]	PPM1D	0	7.8056	0	7.7305	0	7.8783	0	7.8974	1	8.5151	0	7.7374	0	8.0512	0	7.9601	8.5151	7.8658	0.6493	5.5257	<0.0001	1	<0.0139
ENSG00000171711	7789609	7791647	8	8p23.1	protein_coding	Beta-defensin 2 precursor (BD-2) (hBD-2) (Defensin, beta 2) (Skin- antimicrobial peptide 1) (SAP1). [Source:Uniprot/SWISSPROT;Acc:O15263]	DEFB4	0	4.4435	1	4.8866	1	5.1566	-1	4.7457	-1	4.6123	-1	4.7196	0	4.7732	1	4.9348	4.9927	4.6589	0.3338	1.1967	<0.0001	3	<0.0139
ENSG00000176105	711588	802327	18	18p11.31-p11.21	protein_coding	Proto-oncogene tyrosine-protein kinase Yes (EC 2.7.10.2) (p61-Yes) (c- Yes). [Source:Uniprot/SWISSPROT;Acc:P07947]	YES1	0	8.6639	0	8.4437	0	8.283	0	8.3626	0	8.3897	0	8.2487	1	8.8542	0	8.3555	8.8542	8.3924	0.46173	3.3912	<0.0001	1	<0.0139
ENSG00000176890	647619	663492	18	18p11.31-p11.21	protein_coding	Thymidylate synthase (EC 2.1.1.45) (TS) (TSase). [Source:Uniprot/SWISSPROT;Acc:P04818]	TYMS	0	9.8897	0	9.8657	0	10.0108	0	9.865	0	10.0436	0	9.7489	1	10.4274	0	9.8648	10.4274	9.8984	0.52901	5.314	<0.0001	1	<0.0139
ENSG00000183726	25537398	25561437	1	1p36.11	protein_coding	Transmembrane protein 50A (Small membrane protein 1). [Source:Uniprot/SWISSPROT;Acc:O95807]	TMEM50A	0	9.2316	0	8.9813	0	8.9568	0	9.1037	0	9.1856	0	9.2512	1	9.2694	0	9.0425	9.2694	9.1075	0.16189	1.3598	<0.0001	1	<0.0139
ENSG00000184674	22706142	22714271	22	22q11.23	protein_coding	Glutathione S-transferase theta-1 (EC 2.5.1.18) (GST class-theta-1) (Glutathione transferase T1-1). [Source:Uniprot/SWISSPROT;Acc:P30711]	GSTT1	-1	5.562	-1	5.7577	-1	5.7619	-1	5.7832	-1	5.4415	-1	5.7311	1	7.536	0	5.6234	7.536	5.6658	1.8701	14.5896	<0.0001	1	<0.0139	gained in MRC5
ENSG00000189050	55384506	55396899	17	17q23.2	protein_coding	RING finger and transmembrane domain-containing protein PTD016. [Source:Uniprot/SWISSPROT;Acc:Q5M7Z0]	RNFT1	0	7.26	0	6.8886	0	6.9851	0	7.2732	1	8.1655	0	7.0835	0	7.2825	0	7.0754	8.1655	7.1212	1.0443	6.728	<0.0001	1	<0.0139
ENSG00000189309	31517245	31528097	17	17q12	protein_coding	TBC1 domain family member 3B. [Source:Uniprot/SWISSPROT;Acc:A6NDS4]	TBC1D3F	1	7.7803	1	7.7885	1	7.5848	1	7.14	1	7.2062	1	7.1893	0	7.0792	1	7.5786	7.4668	7.0792	0.38761	1.3705	<0.0001	7	<0.0139	gained in IMR
ENSG00000198502	32593178	32606022	6	6p21.3	protein_coding	HLA class II histocompatibility antigen, DRB5 beta chain precursor (DR beta-5) (DR2-beta-2) (Dw2). [Source:Uniprot/SWISSPROT;Acc:Q30154]	HLA-DRB5	1	6.004	1	6.3818	1	5.9893	0	5.2235	0	5.1781	0	5.2704	1	5.3648	1	5.9988	5.9477	5.224	0.72371	1.756	<0.0001	5	<0.0139	gained in HFF and MRC
ENSG00000205019	31605198	31616152	17	17q21.1	protein_coding	Uncharacterized protein ENSP00000341742. [Source:Uniprot/SPTREMBL;Acc:A6NI40]	TBC1D3C	1	8.189	1	8.1974	1	8.0104	0	7.3984	1	7.5336	1	7.5025	0	7.3961	1	7.9343	7.8945	7.3972	0.4973	1.6009	<0.0001	6	<0.0139	gained in IMR
ENSG00000171483	47852032	47865017	NaN	Xp11.23	protein_coding	Protein SSX6. [Source:Uniprot/SWISSPROT;Acc:Q7RTT6]	SSX6	1	5.189	0	5.1585	1	5.353	0	5.0857	0	5.1144	0	5.2193	0	4.8701	1	5.4102	5.3174	5.0896	0.22784	0.92079	0.0177	3	0.08142	gained in HFF
ENSG00000058453	17121032	17172061	1	1p36.13	protein_coding	Rootletin (Ciliary rootlet coiled-coil protein). [Source:Uniprot/SWISSPROT;Acc:Q5TZA2]	CROCC	0	7.2826	0	7.4251	0	7.542	1	7.641	0	7.2161	1	7.5173	0	7.1745	0	7.4402	7.5792	7.3467	0.23243	1.0037	0.0312	2	0.13889	gained in IMR
ENSG00000188818	848722	904101	5	5p15.2	protein_coding	Probable palmitoyltransferase ZDHHC11 (EC 2.3.1.-) (Zinc finger DHHC domain-containing protein 11) (DHHC-11) (Zinc finger protein 399). [Source:Uniprot/SWISSPROT;Acc:Q9H8X9]	ZDHHC11	1	6.665	1	6.7166	1	6.8125	0	6.6202	0	6.4781	1	6.5469	0	6.4282	1	6.5605	6.6603	6.5088	0.15145	0.71949	0.0527	5	0.22727	gained in HFF
ENSG00000100068	24077424	24131324	22	22q11.23	protein_coding	Low density lipoprotein receptor-related protein 5-like protein. [Source:Uniprot/SWISSPROT;Acc:A4QPB2]	LRP5L	0	6.881	0	6.8723	0	6.9806	1	7.0872	1	6.921	1	7.0335	0	6.8855	0	7.023	7.0139	6.9285	0.085413	0.55607	0.0699	3	0.28371	gained in IMR
ENSG00000205879	12067127	12070631	8	8p23.1	protein_coding	Putative uncharacterized protein DKFZp666M073 (Fragment). [Source:Uniprot/SPTREMBL;Acc:Q658T7]	FAM90A2P	0	6.6164	0	6.8275	1	7.1111	0	6.8651	0	6.5992	0	6.7191	0	6.4954	1	6.7702	6.9407	6.6871	0.25354	0.66063	0.0696	2	0.28371
ENSG00000008128	1624029	1645637	1	1p36.3	protein_coding	PITSLRE serine/threonine-protein kinase CDC2L2 (EC 2.7.11.22) (Galactosyltransferase-associated protein kinase p58/GTA) (Cell division cycle 2-like protein kinase 2) (CDK11). [Source:Uniprot/SWISSPROT;Acc:Q9UQ88]	CDC2L2	1	7.4312	0	7.6263	1	7.6947	0	7.3407	0	6.8765	0	7.3324	-1	6.8129	1	7.4445	7.5235	7.1978	0.3257	0.66134	0.0723	3	0.28507
ENSG00000186562	7716940	7718774	8	8p23.1	protein_coding	Beta-defensin 105 precursor (Defensin, beta 105) (Beta-defensin 5) (DEFB-5) (BD-5). [Source:Uniprot/SWISSPROT;Acc:Q8NG35]	DEFB105A	0	4.4677	1	4.9657	1	4.8316	0	4.8201	-1	4.5988	0	4.7028	0	4.8451	1	4.7528	4.85	4.6869	0.16314	0.61608	0.0921	3	0.35305
ENSG00000050820	73820429	73859452	16	16q22-q23	protein_coding	Breast cancer anti-estrogen resistance protein 1 (CRK-associated substrate) (p130cas). [Source:Uniprot/SWISSPROT;Acc:P56945]	BCAR1	0	8.0313	0	8.2438	0	8.4317	1	8.4806	0	8.5051	0	8.2393	0	8.3124	0	8.2791	8.4806	8.2918	0.18878	1.2423	0.1283	1	0.36133
ENSG00000065559	11864866	11987865	17	17p11.2	protein_coding	Dual specificity mitogen-activated protein kinase kinase 4 (EC 2.7.12.2) (MAP kinase kinase 4) (JNK-activating kinase 1) (c-Jun N-terminal kinase kinase 1) (JNKK) (SAPK/ERK kinase 1) (SEK1). [Source:Uniprot/SWISSPROT;Acc:P45985]	MAP2K4	0	8.5201	0	8.2366	0	7.985	0	8.2753	1	8.4738	0	8.2645	0	8.2804	0	8.2217	8.4738	8.2548	0.219	1.4049	0.1198	1	0.36133
ENSG00000104728	1759549	1894206	8	8p23	protein_coding	Rho guanine nucleotide exchange factor 10. [Source:Uniprot/SWISSPROT;Acc:O15013]	ARHGEF10	0	8.3399	0	8.5376	1	8.4745	0	8.3837	0	8.2138	0	8.3913	0	7.8125	0	8.2191	8.4745	8.2711	0.2034	0.88191	0.1242	1	0.36133
ENSG00000108021	5766807	5846949	10	10p15.1	protein_coding	Uncharacterized protein C10orf18. [Source:Uniprot/SWISSPROT;Acc:Q5VWN6]	C10orf18	0	8.0491	0	7.84	0	7.7566	0	7.9219	1	8.1527	0	7.6332	0	8.2636	0	7.823	8.1527	7.8982	0.25452	1.2318	0.1188	1	0.36133
ENSG00000145736	70366717	70399253	5	5q13.2	protein_coding	General transcription factor IIH subunit 2 (General transcription factor IIH polypeptide 2) (TFIIH basal transcription factor complex p44 subunit) (Basic transcription factor 2 44 kDa subunit) (BTF2-p44). [Source:Uniprot/SWISSPROT;Acc:Q13888]	GTF2H2	0	8.748	0	8.4677	0	8.2966	0	8.4184	0	8.297	0	8.3297	0	7.6768	1	8.5255	8.5255	8.3192	0.20636	0.63706	0.1239	1	0.36133
ENSG00000164944	95569776	95634864	8	8q22.1	protein_coding	Protein virilizer homolog. [Source:Uniprot/SWISSPROT;Acc:Q69YN4]	KIAA1429	0	8.3975	0	8.238	0	8.1009	0	8.1754	1	8.4565	0	8.0177	0	8.497	0	8.2996	8.4565	8.2466	0.2099	1.258	0.1238	1	0.36133
ENSG00000170921	58440630	58858799	17	17q23.3	protein_coding	Protein TANC2 (Tetratricopeptide repeat, ankyrin repeat and coiled- coil domain-containing protein 2). [Source:Uniprot/SWISSPROT;Acc:Q9HCD6]	TANC2	0	7.2379	0	7.3313	0	7.4323	0	7.49	1	8.0115	0	7.3288	0	8.6145	0	7.291	8.0115	7.5323	0.47923	0.98867	0.1273	1	0.36133
ENSG00000178287	7742812	7758728	8	8p23.1	protein_coding	sperm associated antigen 11B isoform H preproprotein [Source:RefSeq_peptide;Acc:NP_478109]	SPAG11A	0	5.3362	1	5.4311	1	5.4792	-1	5.4852	-1	5.2473	-1	5.494	0	5.3432	1	5.4946	5.4683	5.3812	0.087156	0.62651	0.1272	3	0.36133
ENSG00000182652	19285427	19286368	14	14p13	protein_coding	Olfactory receptor 4Q3 (Olfactory receptor OR14-3). [Source:Uniprot/SWISSPROT;Acc:Q8NH05]	OR4Q3	0	4.1269	0	4.3421	0	4.0349	1	4.3741	1	4.3545	1	4.2099	1	4.3085	0	4.3399	4.3118	4.2109	0.10083	0.44211	0.1261	4	0.36133	gained in IMR, MRC5
ENSG00000187082	7327436	7331319	8	8p23.1	protein_coding	Beta-defensin 106 precursor (Defensin, beta 106) (Beta-defensin 6) (DEFB-6) (BD-6). [Source:Uniprot/SWISSPROT;Acc:Q8N104]	DEFB106B	0	3.4419	0	3.4291	0	4.0364	-1	3.2966	0	3.231	0	3.4153	0	3.5766	1	3.6113	3.6113	3.4896	0.12172	0.45893	0.1278	1	0.36133
ENSG00000204805	46275687	46277027	9	9p11.2	protein_coding	Protein FAM27E1. [Source:Uniprot/SWISSPROT;Acc:Q5T7N7]	FAM27E1	0	5.6764	0	5.6834	0	5.9045	1	6.1602	0	6.2662	0	6.4824	1	6.9956	0	6.1905	6.5779	6.0339	0.54398	0.59037	0.1059	2	0.36133
ENSG00000205021	31546385	31548270	17	17q21.1	protein_coding	C-C motif chemokine 3-like 1 precursor (Small-inducible cytokine A3- like 1) (Tonsillar lymphocyte LD78 beta protein) (LD78-beta(1-70)) (G0/G1 switch regulatory protein 19-2) (G0S19-2 protein) (PAT 464.2) [Contains: LD78-beta(3-70); LD78-beta(5-70)]. [Sou	CCL3L3	1	7.1021	1	7.1047	1	7.1285	1	7.1049	1	6.9464	1	7.201	0	7.0843	1	7.2643	7.1217	7.0843	0.037355	0.37874	0.1239	7	0.36133	gained in IMR
ENSG00000206023	7401070	7406305	8	8p23.1	protein_coding	Putative protein FAM90A7. [Source:Uniprot/SWISSPROT;Acc:A6NKC0]	FAM90A10	0	6.3778	1	6.6859	1	6.977	0	6.8433	-1	6.5893	0	6.8528	-1	6.6402	1	6.8224	6.8284	6.6607	0.16773	0.48897	0.1079	3	0.36133
ENSG00000165762	19414267	19415211	14	NaN	protein_coding	Olfactory receptor 4K2 (Olfactory receptor OR14-15). [Source:Uniprot/SWISSPROT;Acc:Q8NGD2]	OR4K2	0	3.59	0	3.5574	0	3.556	1	3.8694	1	3.8306	1	3.701	1	3.3177	0	3.5937	3.6797	3.5743	0.10541	0.38728	0.1392	4	0.38419	gained in IMR, MRC5
ENSG00000189393	7610375	7613385	8	8p23.1	protein_coding	\N	FAM90A13	0	6.0868	1	6.2898	1	6.6798	0	6.5071	-1	6.117	0	6.4703	-1	6.3621	1	6.5021	6.4906	6.3087	0.18193	0.46447	0.1479	3	0.4002
ENSG00000186579	7720104	7723985	8	8p23.1	protein_coding	Beta-defensin 106 precursor (Defensin, beta 106) (Beta-defensin 6) (DEFB-6) (BD-6). [Source:Uniprot/SWISSPROT;Acc:Q8N104]	DEFB106A	0	3.2191	1	3.3811	1	3.7723	0	3.8564	-1	3.4616	0	3.5691	0	3.2728	1	3.7434	3.6323	3.4758	0.15648	0.33056	0.1632	3	0.43311
ENSG00000176299	19318322	19319263	14	NaN	protein_coding	Olfactory receptor 4M1. [Source:Uniprot/SWISSPROT;Acc:Q8NGD0]	OR4M1	0	3.7066	0	3.8057	0	4.1629	1	3.7868	1	4.0552	1	4.0135	1	3.9964	0	3.7785	3.963	3.8634	0.099551	0.30726	0.19	4	0.49472	gained in IMR, MRC5
ENSG00000099984	22652314	22656102	22	22q11.23	protein_coding	\N	GSTT2	0	7.3807	0	7.3836	0	7.568	0	7.6737	1	7.6075	1	7.6003	0	6.1846	0	7.7174	7.6039	7.318	0.28589	0.49457	0.2165	2	0.5048
ENSG00000133433	22629605	22633393	22	22q11.23	protein_coding	Glutathione S-transferase theta-2 (EC 2.5.1.18) (GST class-theta-2). [Source:Uniprot/SWISSPROT;Acc:P30712]	GSTT2B	0	7.3424	0	7.401	1	7.3933	0	7.5566	1	7.5901	1	7.4156	0	6.3303	0	7.5453	7.4663	7.2351	0.23122	0.37181	0.2502	3	0.5048
ENSG00000133612	99537066	150472456	7	7q22.1	protein_coding	AP-4 complex subunit mu-1 (Adapter-related protein complex 4 mu-1 subunit) (Mu subunit of AP-4) (AP-4 adapter complex mu subunit) (Mu- adaptin-related protein 2) (Mu4-adaptin) (mu-ARP2) (mu4). [Source:Uniprot/SWISSPROT;Acc:O00189]	AP4M1	1	8.0726	-1	8.138	1	8.2468	1	8.1584	-1	8.0746	-1	8.2336	-1	8.0621	1	8.1993	8.1693	8.1271	0.042178	0.27693	0.2075	4	0.5048	gained in HFF
ENSG00000140386	74427593	74984799	15	15q24	protein_coding	S phase cyclin A-associated protein in the endoplasmic reticulum (S phase cyclin A-associated protein in the ER) (Zinc finger protein 291). [Source:Uniprot/SWISSPROT;Acc:Q9BY12]	SCAPER	0	5.5822	0	5.8302	0	5.5874	1	5.7201	0	5.6326	0	5.7069	0	6.1109	0	5.3247	5.7201	5.6821	0.038001	0.1561	0.2524	1	0.5048
ENSG00000141232	46295340	46296377	17	17q21	protein_coding	Protein Tob1 (Transducer of erbB-2 1). [Source:Uniprot/SWISSPROT;Acc:P50616]	TOB1	0	8.9429	0	9.2834	0	8.8768	0	8.587	1	8.9019	0	8.6136	0	8.8135	0	8.8547	8.9019	8.8531	0.04879	0.21012	0.2505	1	0.5048
ENSG00000165322	32134371	32257776	10	10p11.22	protein_coding	Rho GTPase-activating protein 12 (Rho-type GTPase-activating protein 12). [Source:Uniprot/SWISSPROT;Acc:Q8IWW6]	ARHGAP12	0	8.3648	0	8.2836	0	8.0465	0	8.0117	0	8.1664	0	7.9375	1	8.2215	0	7.9844	8.2215	8.1136	0.10791	0.66626	0.2474	1	0.5048
ENSG00000169040	70707368	70707919	5	5q13.2	protein_coding	Pro-MCH-like protein 2 (Pro-melanin-concentrating hormone-like protein 2). [Source:Uniprot/SWISSPROT;Acc:Q9BQD1]	PMCHL2	0	4.1452	0	4.3928	0	4.9872	0	4.1726	0	4.7743	0	4.4111	0	4.2546	1	4.563	4.563	4.4483	0.11478	0.361	0.2494	1	0.5048
ENSG00000170356	143578263	143683165	7	NaN	protein_coding	Seven transmembrane helix receptor. [Source:Uniprot/SPTREMBL;Acc:Q8N0W0]	OR2A5	1	7.7255	0	7.7101	0	7.658	0	7.3012	0	7.4843	0	7.5763	0	6.7678	1	7.515	7.6203	7.4163	0.20398	0.40982	0.2092	2	0.5048	gained in HFF
ENSG00000176294	19365448	19366371	14	NaN	protein_coding	Olfactory receptor 4N2 (Olfactory receptor OR14-8). [Source:Uniprot/SWISSPROT;Acc:Q8NGD1]	OR4N2	0	2.4246	0	2.5707	0	2.4897	1	2.9343	1	2.3472	1	2.6563	1	2.433	0	2.4029	2.5927	2.472	0.12071	0.3573	0.2132	4	0.5048
ENSG00000176679	3507126	3508080	NaN	Yp11.2	protein_coding	Homeobox protein TGIF2LY (TGFB-induced factor 2-like protein, Y- linked) (TGF(beta)induced transcription factor 2-like protein) (TGIF- like on the Y). [Source:Uniprot/SWISSPROT;Acc:Q8IUE0]	TGIF2LY	0	4.1765	0	4.222	0	4.5708	1	4.351	1	4.2612	1	4.4825	0	4.3081	0	4.2559	4.3649	4.3067	0.058228	0.21844	0.2321	3	0.5048	gained in IMR
ENSG00000177426	3402072	3448404	18	18p11.31	protein_coding	Homeobox protein TGIF1 (5'-TG-3'-interacting factor 1). [Source:Uniprot/SWISSPROT;Acc:Q15583]	TGIF1	0	7.9943	0	8.1765	0	8.2087	0	8.1323	0	7.9959	0	7.9519	1	8.1338	0	7.8993	8.1338	8.0513	0.082582	0.68855	0.2497	1	0.5048
ENSG00000182368	45617025	45618278	9	9p11.2	protein_coding	Protein FAM27A/B/C. [Source:Uniprot/SWISSPROT;Acc:Q5VT28]	FAM27A	0	7.1379	0	7.1698	0	7.3168	0	7.5625	0	7.1476	0	7.5807	1	7.3204	0	7.1613	7.3204	7.2966	0.023764	0.12044	0.2512	1	0.5048
ENSG00000186445	19250935	19251915	14	14q11.2	protein_coding	Olfactory receptor 11H2 (Olfactory receptor OR14-1). [Source:Uniprot/SWISSPROT;Acc:Q8NH07]	OR11H2	0	4.4968	0	4.2831	0	4.9528	0	4.814	0	3.8959	1	4.6966	0	4.2931	0	4.2516	4.6966	4.4268	0.26986	0.74722	0.2524	1	0.5048	gained in MRC5
ENSG00000186543	16828752	16843765	1	1p36.13	protein_coding	cDNA FLJ41343 fis, clone BRAWH2001973. [Source:Uniprot/SPTREMBL;Acc:Q6ZWC0]	CROCCL1	0	7.1636	0	7.2847	1	7.3013	0	7.2975	0	6.9953	0	7.405	-1	6.945	1	7.2711	7.2862	7.1819	0.10431	0.51388	0.2485	2	0.5048
ENSG00000197888	69085500	69116840	4	4q13	protein_coding	UDP-glucuronosyltransferase 2B17 precursor (EC 2.4.1.17) (UDPGT) (C19- steroid-specific UDP-glucuronosyltransferase). [Source:Uniprot/SWISSPROT;Acc:O75795]	UGT2B17	0	3.1576	0	3.1438	0	3.27	-1	3.4983	-1	3.1854	-1	3.3115	1	3.3105	0	3.0969	3.3105	3.2376	0.072898	0.53308	0.2494	1	0.5048	gained in MRC5
ENSG00000198129	7340778	7354243	8	8p23.1	protein_coding	Beta-defensin 107 precursor (Defensin, beta 107) (Beta-defensin 7) (DEFB-7) (BD-7). [Source:Uniprot/SWISSPROT;Acc:Q8IZN7]	DEFB107B	0	3.0474	0	3.4957	0	3.7145	-1	3.2113	0	3.4228	0	3.826	0	3.5439	1	3.6747	3.6747	3.4659	0.20879	0.77075	0.2307	1	0.5048
ENSG00000185897	40541342	40543227	19	19q13.1	protein_coding	Free fatty acid receptor 3 (G-protein coupled receptor 41). [Source:Uniprot/SWISSPROT;Acc:O14843]	FFAR3	1	5.1949	0	5.2768	1	5.3336	1	5.3436	0	5.1053	0	5.1596	0	5.1862	0	5.4623	5.2907	5.238	0.052674	0.23623	0.2653	3	0.52302
ENSG00000177693	58954	59871	1	1p36.33	protein_coding	Olfactory receptor 4F5. [Source:Uniprot/SWISSPROT;Acc:Q8NH21]	OR4F5	0	3.5795	0	3.9302	1	4.1697	1	3.8438	1	3.907	1	3.8586	1	3.439	0	3.714	3.8436	3.7412	0.10239	0.23335	0.2759	5	0.53626	gained in IMR, MRC5
ENSG00000102290	90920960	91764885	NaN	Xq21.3	protein_coding	Protocadherin-11 X-linked precursor (Protocadherin-11) (Protocadherin on the X chromosome) (PCDH-X) (Protocadherin-S). [Source:Uniprot/SWISSPROT;Acc:Q9BZA7]	PCDH11X	0	6.5882	1	6.8356	0	6.5045	0	6.551	0	6.2056	0	6.407	0	6.1049	1	6.2259	6.5308	6.3935	0.13725	0.21855	0.2866	2	0.54932
ENSG00000116219	16886421	16919239	1	1p36.13	protein_coding	Putative uncharacterized protein (Espin pseudogene) (Fragment). [Source:Uniprot/SPTREMBL;Acc:O95559]	ESPNP	0	6.9752	0	7.255	1	7.3207	0	7.2748	1	6.9213	1	7.3687	-1	7.0453	1	7.1901	7.2002	7.1376	0.062624	0.17859	0.332	4	0.61787	gained in IMR
ENSG00000171772	135217395	135232866	10	10q26.3	protein_coding	Synaptonemal complex central element protein 1 (Cancer/testis antigen 76) (CT76). [Source:Uniprot/SWISSPROT;Acc:Q8N0S2]	SYCE1	1	5.5936	1	5.6976	1	5.9406	0	5.7008	0	5.5591	0	5.7587	0	5.6757	1	5.6649	5.7242	5.6736	0.050605	0.21574	0.3358	4	0.61787	gained in HFF
ENSG00000176281	19458606	19459577	14	14q11.22	protein_coding	Olfactory receptor 4K5 (Olfactory receptor OR14-16). [Source:Uniprot/SWISSPROT;Acc:Q8NGD3]	OR4K5	0	3.7994	0	3.9012	0	4.2012	1	3.8768	1	4.0428	1	4.3336	1	3.7133	0	3.7853	3.9916	3.9218	0.069843	0.15249	0.3287	4	0.61787	gained in IMR, MRC5
ENSG00000099974	22639026	22644747	22	22q11.23	protein_coding	D-dopachrome decarboxylase-like protein (EC 4.1.1.-) (D-dopachrome tautomerase-like protein). [Source:Uniprot/SWISSPROT;Acc:A6NHG4]	DDTL	0	6.4342	0	6.5638	1	6.7276	0	6.7789	1	6.312	1	6.6179	0	6.1789	0	6.4915	6.5525	6.4894	0.063058	0.14575	0.3633	3	0.64507
ENSG00000101605	3056805	3210106	18	18p11.31	protein_coding	Myomesin-1 (Myomesin family member 1) (190 kDa titin-associated protein) (190 kDa connectin-associated protein). [Source:Uniprot/SWISSPROT;Acc:P52179]	MYOM1	0	4.9568	0	4.8908	0	5.174	0	4.9642	0	4.8628	0	5.0944	1	5.0909	0	5.1077	5.0909	5.0072	0.083638	0.70567	0.3789	1	0.64507
ENSG00000148824	135057611	135084164	10	10q26.3	protein_coding	Mitochondrial GTPase 1, mitochondrial precursor (GTP-binding protein 7). [Source:Uniprot/SWISSPROT;Acc:Q9BT17]	MTG1	1	8.2038	0	8.1593	0	8.4373	0	8.1175	0	8.3005	0	8.1605	0	8.0691	0	8.2877	8.2038	8.2189	-0.015088	-0.1176	0.3718	1	0.64507
ENSG00000168925	73810372	73816316	16	16q23.1	protein_coding	Chymotrypsinogen B2 precursor (EC 3.4.21.1) [Contains: Chymotrypsin B2 chain A; Chymotrypsin B2 chain B; Chymotrypsin B2 chain C]. [Source:Uniprot/SWISSPROT;Acc:Q6GPI1]	CTRB1	0	6.719	0	6.9587	0	7.0023	1	6.9389	0	6.752	0	7.0258	0	6.8711	0	6.8883	6.9389	6.8882	0.050691	0.42732	0.3731	1	0.64507
ENSG00000168928	73795496	73798573	16	16q22.3	protein_coding	Chymotrypsinogen B precursor (EC 3.4.21.1) [Contains: Chymotrypsin B chain A; Chymotrypsin B chain B; Chymotrypsin B chain C]. [Source:Uniprot/SWISSPROT;Acc:P17538]	CTRB2	0	5.8571	0	6.1525	0	6.2944	1	6.2132	0	5.9456	0	6.4357	0	6.0837	0	6.2163	6.2132	6.1407	0.07249	0.36376	0.3833	1	0.64507
ENSG00000185483	64012281	64419769	1	1p32-p31	protein_coding	Tyrosine-protein kinase transmembrane receptor ROR1 precursor (EC 2.7.10.1) (Neurotrophic tyrosine kinase, receptor-related 1). [Source:Uniprot/SWISSPROT;Acc:Q01973]	ROR1	0	8.6519	0	8.6112	0	8.9261	0	8.8622	0	8.71	0	8.8052	0	8.9292	1	8.8214	8.8214	8.7851	0.036297	0.28029	0.3733	1	0.64507
ENSG00000186599	7332649	7334483	8	8p23.1	protein_coding	Beta-defensin 105 precursor (Defensin, beta 105) (Beta-defensin 5) (DEFB-5) (BD-5). [Source:Uniprot/SWISSPROT;Acc:Q8NG35]	DEFB105B	0	4.7133	0	5.0237	0	5.0231	-1	4.4215	0	4.643	0	5.3126	0	4.922	1	4.9317	4.9317	4.8656	0.066071	0.22382	0.3774	1	0.64507
ENSG00000204982	142167698	142182359	7	7q34	protein_coding	Trypsin-2 precursor (EC 3.4.21.4) (Trypsin II) (Anionic trypsinogen) (Serine protease 2). [Source:Uniprot/SWISSPROT;Acc:P07478]	PRSS2	0	6.2459	0	5.4058	0	6.0178	1	5.9745	1	5.7609	0	6.154	0	5.047	0	5.655	5.8677	5.7543	0.11344	0.18278	0.3916	2	0.65109
ENSG00000081770	70300066	70356270	5	5q13.1	protein_coding	Baculoviral IAP repeat-containing protein 1 (Neuronal apoptosis inhibitory protein). [Source:Uniprot/SWISSPROT;Acc:Q13075]	NAIP	0	6.1214	0	5.774	1	5.7662	0	5.6837	0	5.7983	0	5.7523	0	5.6535	1	5.7835	5.7749	5.7972	-0.022332	-0.12384	0.4299	2	0.68191
ENSG00000099977	22643555	22652660	22	22q11.23	protein_coding	D-dopachrome decarboxylase (EC 4.1.1.84) (D-dopachrome tautomerase) (Phenylpyruvate tautomerase II). [Source:Uniprot/SWISSPROT;Acc:P30046]	DDT	0	7.0931	0	7.2694	1	7.5933	0	7.8576	1	7.2568	1	7.44	0	7.4235	0	7.3806	7.4301	7.4048	0.025244	0.055853	0.4157	3	0.68191
ENSG00000185097	610959	611897	1	1p36.33	protein_coding	Olfactory receptor 4F3/4F16/4F29 (Olfactory receptor OR1-1). [Source:Uniprot/SWISSPROT;Acc:Q6IEY1]	OR4F16	0	4.4982	0	4.9408	1	4.9614	0	4.3017	0	4.749	0	4.7793	0	4.0101	1	4.2204	4.5909	4.5465	0.044363	0.05096	0.4291	2	0.68191
ENSG00000187010	25471568	25529523	1	1p36.2-p34	protein_coding	Blood group Rh(D) polypeptide (Rhesus D antigen) (RHXIII) (Rh polypeptide 2) (RhPII) (CD240D antigen). [Source:Uniprot/SWISSPROT;Acc:Q02161]	RHD	0	5.1565	0	5.1184	0	5.4309	1	5.1548	1	5.2703	1	5.2701	1	5.4103	0	5.3061	5.2764	5.253	0.023404	0.094293	0.4284	4	0.68191	gained in IMR, MRC5
ENSG00000060982	24855545	24993499	12	12pter-q12	protein_coding	Branched-chain-amino-acid aminotransferase, cytosolic (EC 2.6.1.42) (BCAT(c)) (Protein ECA39). [Source:Uniprot/SWISSPROT;Acc:P54687]	BCAT1	0	9.0723	0	9.103	0	9.127	1	9.1216	0	9.1828	0	8.8584	0	9.2501	0	9.1364	9.1216	9.1043	0.01733	0.14112	0.5048	1	0.69676
ENSG00000107736	72826697	73245708	10	10q22.1	protein_coding	Cadherin-23 precursor (Otocadherin). [Source:Uniprot/SWISSPROT;Acc:Q9H251]	CDH23	0	5.9524	0	6.1154	0	6.2804	0	6.1092	0	5.9266	0	6.1626	1	6.0905	0	6.056	6.0905	6.0861	0.0044052	0.036122	0.4933	1	0.69676
ENSG00000118217	160002708	160195476	1	1q22-q23	protein_coding	Cyclic AMP-dependent transcription factor ATF-6 alpha (Activating transcription factor 6 alpha) (ATF6-alpha) [Contains: Processed cyclic AMP-dependent transcription factor ATF-6 alpha]. [Source:Uniprot/SWISSPROT;Acc:P18850]	ATF6	0	8.7925	0	8.6082	0	8.3983	0	8.3175	0	8.7087	0	8.4858	0	8.7774	1	8.5483	8.5483	8.5841	-0.03578	-0.19028	0.4969	1	0.69676
ENSG00000132205	2837028	2904090	18	18p11.3	protein_coding	EMILIN-2 precursor (Elastin microfibril interface-located protein 2) (Elastin microfibril interfacer 2) (Protein FOAP-10). [Source:Uniprot/SWISSPROT;Acc:Q9BXX0]	EMILIN2	0	7.9107	0	7.8555	0	7.8616	0	7.7709	0	7.7765	0	7.6001	1	7.796	0	8.1258	7.796	7.843	-0.047029	-0.29389	0.5004	1	0.69676
ENSG00000132549	100094670	100958983	8	8q22-q23	protein_coding	Vacuolar protein sorting-associated protein 13B (Cohen syndrome protein 1). [Source:Uniprot/SWISSPROT;Acc:Q7Z7G8]	VPS13B	0	7.6709	0	7.4531	0	7.0209	0	7.1313	0	7.3108	0	7.3287	1	7.3096	0	7.1185	7.3096	7.2906	0.018958	0.084701	0.5036	1	0.69676
ENSG00000133026	8318248	8474804	17	17p13	protein_coding	Myosin-10 (Myosin heavy chain 10) (Myosin heavy chain, non-muscle IIb) (Non-muscle myosin heavy chain IIb) (NMMHC II-b) (NMMHC-IIB) (Cellular myosin heavy chain, type B) (Non-muscle myosin heavy chain-B) (NMMHC- B). [Source:Uniprot/SWISSPROT;Acc:P35580]	MYH10	0	9.6718	0	9.8709	0	9.7178	0	9.7664	1	9.7649	0	9.5923	0	9.9964	0	9.8048	9.7649	9.7743	-0.0093938	-0.070517	0.5049	1	0.69676
ENSG00000176912	639621	648340	18	NaN	protein_coding	Putative uncharacterized protein C18orf56. [Source:Uniprot/SWISSPROT;Acc:Q8TAI1]	C18orf56	0	6.6877	0	6.929	0	6.9699	0	6.8508	0	6.5724	0	7.0482	1	6.7879	0	6.7483	6.7879	6.8295	-0.041523	-0.24618	0.4996	1	0.69676
ENSG00000177799	357522	358460	1	1p36.33	protein_coding	Olfactory receptor 4F3/4F16/4F29 (Olfactory receptor OR1-1). [Source:Uniprot/SWISSPROT;Acc:Q6IEY1]	OR4F29	0	4.5342	0	4.6203	1	4.7258	0	3.6426	0	4.0466	0	4.371	1	4.0804	1	3.8561	4.2208	4.2429	-0.022165	-0.026005	0.498	3	0.69676	gained in MRC5
ENSG00000182945	12032086	12033678	8	4p15	protein_coding	Ubiquitin carboxyl-terminal hydrolase 17-like protein 2 (EC 3.1.2.15) (Ubiquitin thioesterase 17-like protein 2) (Ubiquitin-specific- processing protease 17-like protein 2) (Deubiquitinating enzyme 17- like protein 2) (Deubiquitinating protein 3) (DUB-3).	USP17	0	5.4737	0	5.8494	1	5.2752	0	5.3769	0	5.241	0	4.9487	0	5.3244	1	5.456	5.3656	5.369	-0.0034303	-0.0081022	0.4547	2	0.69676
ENSG00000183706	19804548	19885172	15	15q11.2	protein_coding	Olfactory receptor 4N4 (Olfactory receptor OR15-1). [Source:Uniprot/SWISSPROT;Acc:Q8N0Y3]	OR4N4	0	3.7153	0	3.7619	0	3.8258	0	3.6839	0	3.8411	0	3.8422	1	3.7346	0	3.6378	3.7346	3.7583	-0.023734	-0.2894	0.5037	1	0.69676	gained in IMR, MRC5
ENSG00000187225	150839762	150840186	1	1q21.3	protein_coding	Late cornified envelope protein 3C (Late envelope protein 15) (Small proline-rich-like epidermal differentiation complex protein 3A). [Source:Uniprot/SWISSPROT;Acc:Q5T5A8]	LCE3C	-1	6.3033	-1	6.2402	-1	6.687	-1	6.4764	-1	6.2349	-1	6.5626	1	6.4357	-1	6.5842	6.4357	6.4412	-0.0055058	-0.030249	0.4955	1	0.69676	gained in MRC5
ENSG00000204983	142136897	142172034	7	7q34	protein_coding	Putative trypsin-6 precursor (EC 3.4.21.4) (Trypsinogen C). [Source:Uniprot/SWISSPROT;Acc:Q8NHM4]	PRSS1	0	5.8088	0	5.9699	0	6.0773	0	6.0198	0	6.0586	1	5.912	0	5.7096	0	5.8358	5.912	5.9257	-0.013649	-0.096567	0.4924	1	0.69676	gained in IMR
ENSG00000205020	31562578	31566057	17	17q12	protein_coding	C-C motif chemokine 4-like precursor (Small-inducible cytokine A4- like) (Lymphocyte activation gene 1 protein) (LAG-1) (Macrophage inflammatory protein 1-beta) (Monocyte adherence-induced protein 5- alpha). [Source:Uniprot/SWISSPROT;Acc:Q8NHW4]	CCL4L1	1	4.0472	1	4.15	1	4.484	1	4.6584	1	4.3103	1	4.5153	0	4.4441	1	4.4133	4.3684	4.4441	-0.075722	-0.35354	0.4966	7	0.69676	gained in IMR
ENSG00000186572	7706652	7710648	8	8p23.1	protein_coding	Beta-defensin 107 precursor (Defensin, beta 107) (Beta-defensin 7) (DEFB-7) (BD-7). [Source:Uniprot/SWISSPROT;Acc:Q8IZN7]	DEFB107A	0	3.0296	1	3.1186	1	3.4781	0	3.6704	-1	3.5457	0	3.3262	0	2.9078	1	3.1827	3.2598	3.2959	-0.03615	-0.069819	0.557	3	0.76105
ENSG00000205017	31647958	31649844	17	17q12	protein_coding	C-C motif chemokine 3-like 1 precursor (Small-inducible cytokine A3- like 1) (Tonsillar lymphocyte LD78 beta protein) (LD78-beta(1-70)) (G0/G1 switch regulatory protein 19-2) (G0S19-2 protein) (PAT 464.2) [Contains: LD78-beta(3-70); LD78-beta(5-70)]. [Sou	CCL3L1	1	6.856	1	7.0002	1	7.1029	0	6.9942	1	6.8605	1	6.9467	0	6.8953	1	6.854	6.9367	6.9448	-0.0080322	-0.047003	0.5704	6	0.77172	gained in IMR
ENSG00000079101	586998	640291	18	18p11.32	protein_coding	Clusterin-like protein 1 precursor (Retinal-specific clusterin-like protein). [Source:Uniprot/SWISSPROT;Acc:Q15846]	CLUL1	0	4.8981	0	4.8952	0	5.0316	0	4.85	0	4.8581	0	5.0588	1	4.8748	0	5.0554	4.8748	4.9496	-0.074825	-0.79065	0.6177	1	0.80768
ENSG00000132204	1259822	1349630	18	18p11	protein_coding	Uncharacterized protein C18orf2. [Source:Uniprot/SWISSPROT;Acc:Q9BZP3]	C18orf2	0	3.626	0	3.6345	0	3.7332	0	3.6167	0	3.4227	0	3.675	1	3.5185	0	3.3933	3.5185	3.5859	-0.067436	-0.5269	0.627	1	0.80768
ENSG00000158270	309356	490689	18	18pter-p11.3	protein_coding	Collectin-12 (Collectin placenta protein 1) (CL-P1) (hCL-P1) (Nurse cell scavenger receptor 2) (Scavenger receptor with C-type lectin) (Scavenger receptor class A member 4). [Source:Uniprot/SWISSPROT;Acc:Q5KU26]	COLEC12	0	9.5146	0	9.1371	0	8.6853	0	8.8031	0	9.2779	0	9.015	1	8.9399	0	9.2396	8.9399	9.0961	-0.15612	-0.5454	0.6275	1	0.80768
ENSG00000173714	46267604	46274706	17	17q21	protein_coding	WAP, kazal, immunoglobulin, kunitz and NTR domain-containing protein 2 precursor (WAP, follistatin, immunoglobulin, kunitz and NTR domain- containing-related protein) (WFIKKN-related protein) (Growth and differentiation factor-associated serum protein 1)	WFIKKN2	0	6.2753	0	6.5417	0	6.7507	0	6.7491	1	6.5696	0	6.7558	0	6.6653	0	6.8237	6.5696	6.6517	-0.082052	-0.4348	0.6284	1	0.80768
ENSG00000176797	7776136	7777515	8	8p23	protein_coding	Beta-defensin 103 precursor (Defensin, beta 103) (Beta-defensin 3) (DEFB-3) (BD-3) (hBD-3) (HBD3) (Defensin-like protein). [Source:Uniprot/SWISSPROT;Acc:P81534]	DEFB103B	0	5.3019	1	5.2205	1	5.3216	-1	5.3127	-1	5.1321	-1	5.5352	0	5.1627	1	5.1776	5.2399	5.2889	-0.049018	-0.20988	0.6092	3	0.80768
ENSG00000183206	19305253	19336667	15	15q11.2	protein_coding	ANKRD26-like family B member 1 (Prostate, ovary, testis-expressed protein on chromosome 15) (POTE-15). [Source:Uniprot/SWISSPROT;Acc:Q6S5H4]	A26B1	0	4.4022	0	4.6697	0	5.0594	0	4.5559	0	4.3491	0	4.9494	1	4.5212	0	4.7856	4.5212	4.6816	-0.16035	-0.59908	0.6321	1	0.80768	gained in IMR, MRC5
ENSG00000179170	126946642	131295810	3	NaN	protein_coding	Seven transmembrane helix receptor. [Source:Uniprot/SPTREMBL;Acc:Q8NHC0]	OR7E86P	1	5.3748	1	5.5464	1	5.4248	0	5.4009	0	5.1788	0	5.7381	0	5.5741	1	5.3576	5.4259	5.473	-0.047055	-0.14485	0.6475	4	0.81977	gained in HFF
ENSG00000099715	4928267	5670256	NaN	Yp11.2	protein_coding	Protocadherin-11 Y-linked precursor (Protocadherin-11) (Protocadherin- 22) (Protocadherin on the Y chromosome) (PCDH-Y) (Protocadherin prostate cancer) (Protocadherin-PC). [Source:Uniprot/SWISSPROT;Acc:Q9BZA8]	PCDH11Y	0	6.5942	0	6.882	0	6.5848	1	6.6299	1	6.182	1	6.3712	0	6.2023	0	6.2729	6.3943	6.5072	-0.11289	-0.22596	0.6714	3	0.8423
ENSG00000116785	195010553	195031160	1	1q32	protein_coding	Complement factor H-related protein 3 precursor (FHR-3) (H factor-like protein 3) (DOWN16). [Source:Uniprot/SWISSPROT;Acc:Q02985]	CFHR3	-1	3.4663	-1	3.6126	-1	3.8051	1	3.5779	0	3.706	0	4.086	0	3.66	-1	3.6382	3.5779	3.7106	-0.13269	-0.68216	0.7539	1	0.86699
ENSG00000138162	123738699	124004049	10	10q26	protein_coding	Transforming acidic coiled-coil-containing protein 2 (Anti Zuai-1) (AZU-1). [Source:Uniprot/SWISSPROT;Acc:O95359]	TACC2	1	6.7166	0	6.9074	0	7.0093	0	6.8184	0	6.9086	0	6.6659	0	6.7388	0	6.777	6.7166	6.8322	-0.11559	-0.98574	0.7506	1	0.86699
ENSG00000141376	56109998	56824973	17	17q23	protein_coding	Breast carcinoma-amplified sequence 3 (GAOB1) (Maab1 protein). [Source:Uniprot/SWISSPROT;Acc:Q9H6U6]	BCAS3	0	7.2882	0	7.441	0	7.1977	0	7.2772	1	7.1363	0	7.1942	0	7.4197	0	6.9994	7.1363	7.2596	-0.12335	-0.82082	0.7447	1	0.86699
ENSG00000165246	15144026	15466924	NaN	Y	protein_coding	Neuroligin-4, Y-linked precursor (Neuroligin Y). [Source:Uniprot/SWISSPROT;Acc:Q8NFZ3]	NLGN4Y	0	8.3744	0	8.1141	0	8.0188	0	6.1895	0	5.5267	1	5.8471	0	7.8648	0	8.0952	5.8471	7.4548	-1.6077	-1.4384	0.7485	1	0.86699
ENSG00000176782	7731403	7736178	8	8p23.1	protein_coding	Beta-defensin 104 precursor (Defensin, beta 104) (Beta-defensin 4) (DEFB-4) (BD-4) (hBD-4). [Source:Uniprot/SWISSPROT;Acc:Q8WTQ1]	DEFB104A	0	4.1853	1	4.3427	1	4.4693	0	4.4099	-1	4.7152	0	4.8377	0	4.3683	1	4.418	4.41	4.5033	-0.093289	-0.28225	0.6982	3	0.86699
ENSG00000177143	570367	571524	18	18p11.32	protein_coding	Centrin-1 (Caltractin isoform 2). [Source:Uniprot/SWISSPROT;Acc:Q12798]	CETN1	0	4.605	0	4.5805	0	4.9659	0	4.4457	0	4.52	0	5.0608	1	4.4517	0	4.6853	4.4517	4.6948	-0.24307	-1.0505	0.748	1	0.86699
ENSG00000182974	19869940	19870881	15	NaN	protein_coding	Olfactory receptor 4M2. [Source:Uniprot/SWISSPROT;Acc:Q8NGB6]	OR4M2	0	3.6472	0	3.7959	0	3.8597	0	3.9765	0	3.7726	0	3.9852	1	3.6974	0	3.7282	3.6974	3.8236	-0.12617	-1.006	0.7469	1	0.86699	gained in MRC5
ENSG00000204683	21454698	21475433	10	10p12.33	protein_coding	Putative uncharacterized protein C10orf113. [Source:Uniprot/SWISSPROT;Acc:Q5VZT2]	C10orf113	0	4.9227	0	5.247	0	5.0027	0	4.3431	0	4.9954	0	5.8294	1	4.4307	0	5.2538	4.4307	5.0849	-0.65422	-1.4626	0.7475	1	0.86699
ENSG00000205571	69381106	69409175	5	5q13.2	protein_coding	Survival motor neuron protein (Component of gems 1) (Gemin-1). [Source:Uniprot/SWISSPROT;Acc:Q16637]	SMN2	0	7.4981	0	7.3866	1	7.3852	0	7.7606	0	7.5888	0	7.6482	0	7.0879	1	7.4484	7.4168	7.495	-0.078236	-0.27801	0.7517	2	0.86699
ENSG00000206066	24043888	24046192	22	22q11.23	protein_coding	immunoglobulin lambda-like polypeptide 3 [Source:RefSeq_peptide;Acc:NP_001013640]	IGLL3	0	7.0486	0	7.3548	0	7.618	1	7.3252	1	7.0919	1	7.1814	0	7.3673	0	7.1217	7.1995	7.3021	-0.10256	-0.2987	0.7185	3	0.86699	gained in IMR
ENSG00000078114	21110098	21502768	10	10p12	protein_coding	Nebulette (Actin-binding Z-disk protein). [Source:Uniprot/SWISSPROT;Acc:O76041]	NEBL	0	6.0491	0	6.103	0	6.008	0	5.8132	0	5.5764	0	5.5582	1	5.0785	0	5.8701	5.0785	5.854	-0.77554	-3.526	0.8745	1	0.91443
ENSG00000087128	68995762	69045917	4	4q13.2	protein_coding	Transmembrane protease, serine 11E precursor (EC 3.4.21.-) (Serine protease DESC1) [Contains: Transmembrane protease, serine 11E non- catalytic chain; Transmembrane protease, serine 11E catalytic chain]. [Source:Uniprot/SWISSPROT;Acc:Q9UL52]	TMPRSS11E	0	5.3047	0	5.5223	0	5.7291	0	5.2359	0	5.2956	0	5.2738	1	4.5126	0	5.7186	4.5126	5.44	-0.9274	-4.3211	0.8813	1	0.91443	gained in MRC5
ENSG00000154553	186659905	186693650	4	4q35	protein_coding	PDZ and LIM domain protein 3 (Actinin-associated LIM protein) (Alpha- actinin-2-associated LIM protein). [Source:Uniprot/SWISSPROT;Acc:Q53GG5]	PDLIM3	1	6.9738	0	6.9314	1	6.8341	0	7.1919	0	6.6773	0	7.072	1	6.6669	0	7.1263	6.8249	6.9998	-0.17487	-0.48869	0.8699	3	0.91443
ENSG00000155249	19473666	19474601	14	NaN	protein_coding	Olfactory receptor 4K1. [Source:Uniprot/SWISSPROT;Acc:Q8NGD4]	OR4K1	0	3.9883	0	4.3689	0	4.0154	1	3.6423	1	3.785	1	4.5301	1	3.8445	0	4.2789	3.9505	4.1629	-0.21239	-0.36278	0.8292	4	0.91443	gained in IMR, MRC5
ENSG00000167434	55582079	55591683	17	17q23	protein_coding	Carbonic anhydrase 4 precursor (EC 4.2.1.1) (Carbonic anhydrase IV) (Carbonate dehydratase IV) (CA-IV). [Source:Uniprot/SWISSPROT;Acc:P22748]	CA4	0	6.1437	0	6.5388	0	6.3198	0	6.2766	1	5.993	0	6.2809	0	6.0996	0	6.1773	5.993	6.2624	-0.26934	-1.8434	0.8713	1	0.91443
ENSG00000169760	174805083	175483810	3	3q26.32	protein_coding	Neuroligin-1 precursor. [Source:Uniprot/SWISSPROT;Acc:Q8N2Q7]	NLGN1	0	6.664	0	6.3431	0	6.3603	0	6.5057	0	6.5045	0	6.6012	0	6.7115	1	5.9905	5.9905	6.5272	-0.53673	-3.7815	0.8677	1	0.91443
ENSG00000172062	70256524	70284595	5	5q13.2	protein_coding	Survival motor neuron protein (Component of gems 1) (Gemin-1). [Source:Uniprot/SWISSPROT;Acc:Q16637]	SMN1	0	7.7022	0	7.7691	1	7.5945	0	8.0432	0	7.8988	0	7.8562	0	7.2769	1	7.6361	7.6153	7.7577	-0.1424	-0.4872	0.8205	2	0.91443
ENSG00000174111	33761531	33809541	17	17q21.1	protein_coding	Suppressor of cytokine signaling 7 (SOCS-7) (Nck, Ash and phospholipase C gamma-binding protein) (Nck-associated protein 4) (NAP-4). [Source:Uniprot/SWISSPROT;Acc:O14512]	SOCS7	0	7.642	0	7.7134	0	7.7339	0	7.8838	1	7.4966	0	7.7061	0	7.6914	0	7.7119	7.4966	7.7261	-0.22943	-3.0493	0.8698	1	0.91443
ENSG00000177414	64442078	64505479	1	1p31.3	protein_coding	Ubiquitin-conjugating enzyme E2 U (EC 6.3.2.19) (Ubiquitin-protein ligase U) (Ubiquitin carrier protein U). [Source:Uniprot/SWISSPROT;Acc:Q5VVX9]	UBE2U	1	3.2179	0	3.446	0	3.3744	0	3.4262	0	3.368	0	3.367	0	3.3435	0	3.3731	3.2179	3.3854	-0.16751	-4.5873	0.8742	1	0.91443
ENSG00000182870	131246873	131415862	12	12q24.33	protein_coding	Polypeptide N-acetylgalactosaminyltransferase 9 (EC 2.4.1.41) (Protein-UDP acetylgalactosaminyltransferase 9) (UDP- GalNAc:polypeptide N-acetylgalactosaminyltransferase 9) (Polypeptide GalNAc transferase 9) (GalNAc-T9) (pp-GaNTase 9). [Source:Uniprot/SWIS	GALNT9	1	5.7179	1	5.9803	0	6.1792	0	5.9874	0	5.6914	0	6.0829	0	6.0932	1	6.0497	5.916	6.0068	-0.090836	-0.24956	0.8035	3	0.91443	gained in HFF
ENSG00000183098	92677711	93853948	13	13q32	protein_coding	Glypican-6 precursor [Contains: Secreted glypican-6]. [Source:Uniprot/SWISSPROT;Acc:Q9Y625]	GPC6	0	9.5332	0	9.5715	-1	9.4369	0	9.4345	0	9.3073	0	9.4049	1	8.8933	0	9.5945	8.8933	9.469	-0.57571	-5.6246	0.8769	1	0.91443
ENSG00000187238	150852911	150853198	1	1q21.3	protein_coding	Late cornified envelope protein 3B (Late envelope protein 14). [Source:Uniprot/SWISSPROT;Acc:Q5TA77]	LCE3B	-1	8.7231	-1	8.706	0	8.7409	0	8.753	0	8.6821	0	8.9692	1	8.6404	-1	8.8792	8.6404	8.7791	-0.13865	-1.3202	0.8778	1	0.91443	gained in MRC5
ENSG00000206102	31332349	31332666	21	21q22.11	protein_coding	Keratin-associated protein 19-8. [Source:Uniprot/SWISSPROT;Acc:Q3LI54]	KRTAP19-8	0	5.3147	0	5.2912	0	5.3755	0	5.4069	0	5.9994	0	5.2231	0	5.5299	1	5.0719	5.0719	5.4487	-0.37678	-1.4403	0.8726	1	0.91443	gained in HFF
ENSG00000153779	89063537	89064640	NaN	Xq21.31	protein_coding	Homeobox protein TGIF2LX (TGFB-induced factor 2-like protein, X- linked) (TGF(beta)induced transcription factor 2-like protein) (TGIF- like on the X). [Source:Uniprot/SWISSPROT;Acc:Q8IUE1]	TGIF2LX	0	3.3849	1	3.2999	1	3.6022	0	3.977	0	3.7327	0	4.2387	1	3.5948	1	3.6316	3.5321	3.8334	-0.30123	-0.58035	0.8993	4	0.91928	gained in HFF, MRC5
ENSG00000172058	70232270	70250113	5	5q13	protein_coding	Small EDRK-rich factor 1 (4F5) (h4F5) (SMA modifier 1). [Source:Uniprot/SWISSPROT;Acc:O75920]	SERF1A	0	6.9911	0	6.7703	1	6.9043	0	7.372	0	7.4592	0	7.2638	0	7.0361	1	6.9351	6.9197	7.1488	-0.22908	-0.81044	0.8931	2	0.91928
ENSG00000148828	135288593	135290289	10	10q26.3	protein_coding	Protein FRG2-like-1 (FSHD region gene 2 protein family member B) (HSA10-FRG2). [Source:Uniprot/SWISSPROT;Acc:Q96QU4]	FRG2B	1	5.2542	1	5.3271	1	5.4349	0	5.6296	0	5.4288	0	5.5639	0	5.4104	1	5.4123	5.3571	5.5082	-0.15106	-0.79983	0.9292	4	0.94286	gained in HFF
ENSG00000152683	32244437	41202600	2	2p22.3	protein_coding	Zinc transporter 6 (ZnT-6) (Solute carrier family 30 member 6). [Source:Uniprot/SWISSPROT;Acc:Q6NXT4]	SLC30A6	1	8.5375	1	8.3867	1	8.2271	1	8.5287	1	8.5667	1	8.4973	1	8.3794	1	8.3519	NaN	NaN	NaN	0	1	8	1	gained in HFF, IMR, MRC5
ENSG00000183785	16973453	27570504	22	22q11	protein_coding	Tubulin alpha-8 chain (Alpha-tubulin 8) (Tubulin alpha chain-like 2). [Source:Uniprot/SWISSPROT;Acc:Q9NY65]	TUBA8	1	7.0153	1	7.1276	1	7.4394	1	7.2088	1	7.0183	1	7.127	1	7.1932	1	7.1725	NaN	NaN	NaN	0	1	8	1	gained in HFF, IMR, MRC6

## Sheet: IPS Loss and low expression
Gene	gene_chrom_start	gene_chrom_end	chrom_name	band	biotype	description	HGNC_id	FiPS5v7 label	FiPS5v7 expression	FiPS6v3 label	FiPS6v3 expression	FiPS6v12 label	FiPS6v12 expression	FiPS1v14 label	FiPS1v14 expression	FiPS2v10 label	FiPS2v10 expression	FiPS2v13 label	FiPS2v13 expression	FiPS3v12 label	FiPS3v12 expression	FiPS5v3 label	FiPS5v3 expression	Mean Label Loss (log-data)	Mean Label No Loss (log-data)	Logarithmic Fold Change	Weight	p-value	Number	Adjusted p-value	Note
ENSG00000001460	24556076	24614174	1	1p36.11	protein_coding	UPF0490 protein C1orf201. [Source:Uniprot/SWISSPROT;Acc:Q5TH74]	C1orf201	0	6.3915	0	6.3498	0	6.1514	0	6.2082	0	6.1873	0	6.0317	-1	5.4259	0	6.2922	5.4259	6.2303	-0.80437	-6.4919	<0.0001	1	<0.036
ENSG00000001461	24614871	24672053	1	1p36.12-p35.1	protein_coding	NIPA-like protein 3. [Source:Uniprot/SWISSPROT;Acc:Q6P499]	NPAL3	0	6.4368	0	6.4539	0	6.4794	0	6.7337	0	6.4282	0	6.5553	-1	6.0654	0	6.5365	6.0654	6.5177	-0.45232	-4.2326	<0.0001	1	<0.036
ENSG00000004487	23218533	23282771	1	1p36.12	protein_coding	Lysine-specific histone demethylase 1 (EC 1.-.-.-) (Flavin-containing amine oxidase domain-containing protein 2) (BRAF35-HDAC complex protein BHC110). [Source:Uniprot/SWISSPROT;Acc:O60341]	AOF2	0	10.474	0	10.2922	0	10.1124	0	10.2726	0	10.1722	0	10.3341	-1	9.2619	0	10.3015	9.2619	10.2798	-1.018	-8.7626	<0.0001	1	<0.036
ENSG00000007923	6616818	6684460	1	1p36.23	protein_coding	DnaJ homolog subfamily C member 11. [Source:Uniprot/SWISSPROT;Acc:Q9NVH1]	DNAJC11	0	8.6834	0	8.5897	0	8.7853	0	8.7278	0	8.8584	0	8.5602	-1	7.751	0	8.8568	7.751	8.7231	-0.97206	-8.1192	<0.0001	1	<0.036
ENSG00000008128	1624029	1645637	1	1p36.3	protein_coding	PITSLRE serine/threonine-protein kinase CDC2L2 (EC 2.7.11.22) (Galactosyltransferase-associated protein kinase p58/GTA) (Cell division cycle 2-like protein kinase 2) (CDK11). [Source:Uniprot/SWISSPROT;Acc:Q9UQ88]	CDC2L2	1	7.4312	0	7.6263	1	7.6947	0	7.3407	0	6.8765	0	7.3324	-1	6.8129	1	7.4445	6.8129	7.3923	-0.57939	-2.1829	<0.0001	1	<0.036
ENSG00000008130	1672531	1701368	1	1p36.33	protein_coding	NAD kinase (EC 2.7.1.23) (Poly(P)/ATP NAD kinase). [Source:Uniprot/SWISSPROT;Acc:O95544]	NADK	0	7.8259	0	7.8904	0	7.8773	0	8.0688	0	7.8446	0	8.062	-1	7.3286	0	7.8924	7.3286	7.9231	-0.59448	-5.9331	<0.0001	1	<0.036
ENSG00000009724	11008649	11029883	1	1p36.3-p36.2	protein_coding	Mannan-binding lectin serine protease 2 precursor (EC 3.4.21.104) (Mannose-binding protein-associated serine protease 2) (MASP-2) (MBL- associated serine protease 2) [Contains: Mannan-binding lectin serine protease 2 A chain; Mannan-binding lectin serine	MASP2	0	5.2751	0	5.3674	0	5.6253	0	5.5644	0	5.255	0	5.5956	-1	5.1227	0	5.3433	5.1227	5.4323	-0.30962	-1.9604	<0.0001	1	<0.036
ENSG00000011007	23942549	23958974	1	1p36.1	protein_coding	Transcription elongation factor B polypeptide 3 (RNA polymerase II transcription factor SIII subunit A1) (SIII p110) (Elongin-A) (EloA) (Elongin 110 kDa subunit). [Source:Uniprot/SWISSPROT;Acc:Q14241]	TCEB3	0	8.83	0	8.7022	0	8.6625	0	8.6834	0	8.8263	0	8.7546	-1	7.9019	0	8.9043	7.9019	8.7662	-0.86429	-9.603	<0.0001	1	<0.036
ENSG00000011009	23990233	23994614	1	1p36.11	protein_coding	Acyl-protein thioesterase 2 (EC 3.1.2.-) (Lysophospholipase II) (LPL- I). [Source:Uniprot/SWISSPROT;Acc:O95372]	LYPLA2	0	7.9582	0	8.1333	0	8.297	0	8.4	0	8.0104	0	8.3724	-1	7.5756	0	8.2337	7.5756	8.2007	-0.62511	-3.6177	<0.0001	1	<0.036
ENSG00000011021	11788794	11825788	1	1p36	protein_coding	Chloride channel protein 6 (ClC-6). [Source:Uniprot/SWISSPROT;Acc:P51797]	CLCN6	0	8.1484	0	8.1606	0	8.0942	0	7.9707	0	8.1167	0	8.0539	-1	7.339	0	8.0764	7.339	8.0887	-0.74973	-11.6543	<0.0001	1	<0.036
ENSG00000028137	12149647	12191863	1	1p36.22	protein_coding	Tumor necrosis factor receptor superfamily member 1B precursor (Tumor necrosis factor receptor 2) (TNF-R2) (Tumor necrosis factor receptor type II) (p75) (p80 TNF-alpha receptor) (CD120b antigen) (Etanercept) [Contains: Tumor necrosis factor receptor supe	TNFRSF1B	0	6.791	0	6.8757	0	6.9133	0	6.9227	0	6.8833	0	7.0349	-1	6.5765	0	6.8677	6.5765	6.8984	-0.32187	-4.3621	<0.0001	1	<0.036
ENSG00000037637	16449147	16551535	1	1p36.23-p36.11	protein_coding	F-box only protein 42. [Source:Uniprot/SWISSPROT;Acc:Q6P3S6]	FBXO42	0	7.6653	0	7.7635	0	7.8654	0	7.8151	0	7.8799	0	7.9314	-1	7.2439	0	7.7532	7.2439	7.8105	-0.56663	-6.268	<0.0001	1	<0.036
ENSG00000040487	19511327	19528380	1	1p36.13	protein_coding	PQ-loop repeat-containing protein 2. [Source:Uniprot/SWISSPROT;Acc:Q6ZP29]	PQLC2	0	7.3191	0	7.3583	0	7.5155	0	7.581	0	7.3991	0	7.7582	-1	7.0988	0	7.5981	7.0988	7.5042	-0.40543	-2.5995	<0.0001	1	<0.036
ENSG00000041988	6607513	6618219	1	1p36.1	protein_coding	THAP domain-containing protein 3. [Source:Uniprot/SWISSPROT;Acc:Q8WTV1]	THAP3	0	6.3374	0	6.5852	0	6.8918	0	6.445	0	6.4077	0	6.7306	-1	6.214	0	6.6384	6.214	6.5766	-0.36258	-1.8518	<0.0001	1	<0.036
ENSG00000042813	49947585	50103372	7	7p14.3	protein_coding	Zona pellucida-binding protein 1 precursor (Sp38). [Source:Uniprot/SWISSPROT;Acc:Q9BS86]	ZPBP	-1	4.0236	0	4.205	0	4.5132	0	4.2298	0	4.2768	0	4.2645	0	4.0556	0	4.219	4.0236	4.252	-0.22839	-1.6763	<0.0001	1	<0.036
ENSG00000048707	12212700	12494686	1	1p36.21	protein_coding	Vacuolar protein sorting-associated protein 13D. [Source:Uniprot/SWISSPROT;Acc:Q5THJ4]	VPS13D	0	7.8959	0	7.864	0	7.5051	0	7.5034	0	7.6344	0	7.5714	-1	6.9088	0	7.6408	6.9088	7.6593	-0.75047	-4.6747	<0.0001	1	<0.036
ENSG00000049239	9217450	9253983	1	1p36	protein_coding	GDH/6PGL endoplasmic bifunctional protein precursor [Includes: Glucose 1-dehydrogenase (EC 1.1.1.47) (Hexose-6-phosphate dehydrogenase); 6- phosphogluconolactonase (EC 3.1.1.31) (6PGL)]. [Source:Uniprot/SWISSPROT;Acc:O95479]	H6PD	0	6.806	0	6.9392	0	6.6058	0	6.9326	0	7.0389	0	7.0544	-1	6.2812	0	6.8192	6.2812	6.8852	-0.60402	-3.8709	<0.0001	1	<0.036
ENSG00000049245	7753916	7770120	1	1p36.23	protein_coding	Vesicle-associated membrane protein 3 (VAMP-3) (Synaptobrevin-3) (Cellubrevin) (CEB). [Source:Uniprot/SWISSPROT;Acc:Q15836]	VAMP3	0	8.4446	0	8.2944	0	8.3257	0	8.6281	0	8.8893	0	8.742	-1	8.0828	0	8.3936	8.0828	8.5311	-0.44831	-1.9824	<0.0001	1	<0.036
ENSG00000049246	7766967	7827824	1	1p36.23	protein_coding	Period circadian protein homolog 3 (Circadian clock protein PERIOD 3) (hPER3) (Cell growth-inhibiting gene 13 protein). [Source:Uniprot/SWISSPROT;Acc:P56645]	PER3	0	6.5211	0	6.6052	0	6.4746	0	6.4408	0	6.3535	0	6.3879	-1	6.0793	0	6.2929	6.0793	6.4394	-0.36016	-3.4108	<0.0001	1	<0.036
ENSG00000049247	7825730	7836159	1	1p36	protein_coding	Urotensin-2 precursor (Urotensin-II) (U-II) (UII). [Source:Uniprot/SWISSPROT;Acc:O95399]	UTS2	0	3.8543	0	4.0036	0	3.9697	0	4.4373	0	3.9074	0	4.4542	-1	3.7273	0	4.0411	3.7273	4.0954	-0.36807	-1.4898	<0.0001	1	<0.036
ENSG00000053371	19503046	19511227	1	1p36.13	protein_coding	Aflatoxin B1 aldehyde reductase member 2 (EC 1.-.-.-) (AFB1-AR 1) (Aldoketoreductase 7). [Source:Uniprot/SWISSPROT;Acc:O43488]	AKR7A2	0	8.345	0	8.3451	0	8.4665	0	8.4916	0	8.4816	0	8.5821	-1	8.0787	0	8.5141	8.0787	8.4608	-0.38213	-4.3755	<0.0001	1	<0.036
ENSG00000053372	19450662	19459209	1	1p36.13	protein_coding	mRNA turnover protein 4 homolog. [Source:Uniprot/SWISSPROT;Acc:Q9UKD2]	MRTO4	0	7.7983	0	7.6645	0	7.9675	0	8.1054	0	8.2329	0	7.8488	-1	7.2601	0	8.0008	7.2601	7.9454	-0.6854	-3.5659	<0.0001	1	<0.036
ENSG00000054523	10193418	10364248	1	1p36.22	protein_coding	Kinesin-like protein KIF1B (Klp). [Source:Uniprot/SWISSPROT;Acc:O60333]	KIF1B	0	8.9481	0	8.835	0	8.5835	0	8.6093	0	8.5379	0	8.7047	-1	8.1741	0	8.7062	8.1741	8.7035	-0.52939	-3.6275	<0.0001	1	<0.036
ENSG00000055070	16566307	16597224	1	1p36.13	protein_coding	UPF0485 protein C1orf144 (Putative MAPK-activating protein PM18/PM20/PM22). [Source:Uniprot/SWISSPROT;Acc:Q7Z422]	C1orf144	0	8.8638	0	8.77	0	9.0294	0	9.127	0	9.3157	0	9.066	-1	8.5419	0	9.0646	8.5419	9.0338	-0.49189	-2.7741	<0.0001	1	<0.036
ENSG00000057757	23977470	23987309	1	1p36.11	protein_coding	UPF0424 protein C1orf128. [Source:Uniprot/SWISSPROT;Acc:Q9GZP4]	C1orf128	0	7.7668	0	7.8238	0	7.7624	0	8.005	0	7.6387	0	7.7941	-1	7.0285	0	7.9001	7.0285	7.813	-0.7845	-6.7934	<0.0001	1	<0.036
ENSG00000065526	16046946	16139537	1	1p36	protein_coding	Msx2-interacting protein (SPEN homolog) (SMART/HDAC1-associated repressor protein). [Source:Uniprot/SWISSPROT;Acc:Q96T58]	SPEN	0	8.197	0	8.3298	0	8.2769	0	8.4677	0	8.1064	0	8.4526	-1	7.8924	0	8.2847	7.8924	8.3022	-0.40971	-3.1559	<0.0001	1	<0.036
ENSG00000067606	1971769	2106692	1	1p36.33-p36.2	protein_coding	Protein kinase C zeta type (EC 2.7.11.13) (nPKC-zeta). [Source:Uniprot/SWISSPROT;Acc:Q05513]	PRKCZ	0	7.9505	0	8.0644	0	7.9637	0	7.9582	0	7.6222	0	8.0074	-1	7.1662	0	7.9467	7.1662	7.9304	-0.76422	-5.3716	<0.0001	1	<0.036
ENSG00000069424	5974113	6083840	1	1p36.3	protein_coding	Voltage-gated potassium channel subunit beta-2 (K(+) channel subunit beta-2) (Kv-beta-2) (HKvbeta2). [Source:Uniprot/SWISSPROT;Acc:Q13303]	KCNAB2	0	6.3744	0	6.6905	0	6.6492	0	6.3556	0	6.3575	0	6.5105	-1	6.2551	0	6.5581	6.2551	6.4994	-0.24433	-1.7354	<0.0001	1	<0.036
ENSG00000070831	22235157	22292024	1	7p11.2	protein_coding	Cell division control protein 42 homolog precursor (G25K GTP-binding protein). [Source:Uniprot/SWISSPROT;Acc:P60953]	CDC42P2	0	9.4373	0	9.1979	0	9.0877	0	9.1892	0	9.2258	0	9.3075	-1	8.6658	0	9.18	8.6658	9.2322	-0.56642	-5.0858	<0.0001	1	<0.036
ENSG00000074800	8843650	8861367	1	1p36.2	protein_coding	Alpha-enolase (EC 4.2.1.11) (2-phospho-D-glycerate hydro-lyase) (Non- neural enolase) (NNE) (Enolase 1) (Phosphopyruvate hydratase) (C-myc promoter-binding protein) (MBP-1) (MPB-1) (Plasminogen-binding protein). [Source:Uniprot/SWISSPROT;Acc:P06733]	ENO1	0	12.5919	0	12.419	0	12.4527	0	12.3609	0	12.4225	0	12.4634	-1	11.6762	0	12.6098	11.6762	12.4743	-0.79818	-8.6268	<0.0001	1	<0.036
ENSG00000074964	17738917	17896956	1	1p36.13	protein_coding	Rho guanine nucleotide exchange factor (GEF) 10-like isoform 1 [Source:RefSeq_peptide;Acc:NP_060595]	ARHGEF10L	0	7.5022	0	7.6389	0	7.7806	0	7.6813	0	7.4954	0	7.7605	-1	7.3883	0	7.6303	7.3883	7.6413	-0.25303	-2.2484	<0.0001	1	<0.036
ENSG00000075151	21005559	21375927	1	1p36.12	protein_coding	Eukaryotic translation initiation factor 4 gamma 3 (eIF-4-gamma 3) (eIF-4G 3) (eIF4G 3) (eIF-4-gamma II) (eIF4GII). [Source:Uniprot/SWISSPROT;Acc:O43432]	EIF4G3	0	9.0091	0	8.7787	0	8.4921	0	8.6865	0	8.7212	0	8.8503	-1	7.9173	0	8.7699	7.9173	8.7582	-0.84094	-5.3313	<0.0001	1	<0.036
ENSG00000076864	21795302	21868390	1	1p36.1-p35	protein_coding	Rap1 GTPase-activating protein 1 (Rap1GAP1) (Rap1GAP). [Source:Uniprot/SWISSPROT;Acc:P47736]	RAP1GAP	0	6.3994	0	6.5788	0	6.6076	0	6.3789	0	6.2578	0	6.5034	-1	6.0291	0	6.4454	6.0291	6.453	-0.42397	-3.485	<0.0001	1	<0.036
ENSG00000077549	19537857	19684594	1	1p36.1	protein_coding	F-actin-capping protein subunit beta (CapZ beta). [Source:Uniprot/SWISSPROT;Acc:P47756]	CAPZB	0	9.7967	0	9.6864	0	9.6662	0	9.7255	0	9.6793	0	9.862	-1	9.0854	0	9.7234	9.0854	9.7342	-0.64881	-9.1217	<0.0001	1	<0.036
ENSG00000078369	1706590	1812355	1	1p36.33	protein_coding	Guanine nucleotide-binding protein G(I)/G(S)/G(T) subunit beta-1 (Transducin beta chain 1). [Source:Uniprot/SWISSPROT;Acc:P62873]	GNB1	0	11.2255	0	11.1677	0	11.2144	0	11.2979	0	11.2904	0	11.3278	-1	10.8003	0	11.3068	10.8003	11.2615	-0.46122	-7.8112	<0.0001	1	<0.036
ENSG00000078808	1142177	1157274	1	1p36.33	protein_coding	45 kDa calcium-binding protein precursor (Cab45) (Stromal cell-derived factor 4) (SDF-4). [Source:Uniprot/SWISSPROT;Acc:Q9BRK5]	SDF4	0	7.7047	0	8.0578	0	7.9939	0	8.0777	0	7.7031	0	8.119	-1	7.6402	0	8.0181	7.6402	7.9535	-0.3133	-1.7883	<0.0001	1	<0.036
ENSG00000080947	16666518	16691691	1	1p36.13	protein_coding	Ciliary rootlet coiled-coil protein-like 2 protein. [Source:Uniprot/SWISSPROT;Acc:Q8IVE0]	CROCCL2	0	6.9329	0	6.9012	0	6.9388	0	7.0131	0	6.8941	0	7.0524	-1	6.6995	0	6.9961	6.6995	6.9612	-0.26177	-4.3595	<0.0001	1	<0.036
ENSG00000083444	11917333	11958182	1	1p36.3-p36.2	protein_coding	Procollagen-lysine,2-oxoglutarate 5-dioxygenase 1 precursor (EC 1.14.11.4) (Lysyl hydroxylase 1) (LH1). [Source:Uniprot/SWISSPROT;Acc:Q02809]	PLOD1	0	9.0623	0	8.9985	0	9.0474	0	9.1333	0	9.3555	0	9.3341	-1	8.3686	0	9.2282	8.3686	9.1656	-0.79702	-5.5903	<0.0001	1	<0.036
ENSG00000088280	23627643	23683285	1	1p36.13	protein_coding	Development and differentiation-enhancing factor-like 1 (Protein up- regulated in liver cancer 1). [Source:Uniprot/SWISSPROT;Acc:Q8TDY4]	ASAP3	0	7.6852	0	7.714	0	7.5612	0	7.7933	0	7.2356	0	7.8188	-1	7.1756	0	7.688	7.1756	7.6423	-0.46668	-2.3581	<0.0001	1	<0.036
ENSG00000090432	20698530	20707241	1	1p36.12	protein_coding	RING finger protein C1orf166 (Putative NF-kappa-B-activating protein 266). [Source:Uniprot/SWISSPROT;Acc:Q969V5]	MUL1	0	7.2341	0	7.1321	0	7.2909	0	7.3723	0	7.5056	0	7.2563	-1	6.7237	0	7.3275	6.7237	7.3027	-0.57897	-4.9308	<0.0001	1	<0.036
ENSG00000090686	21877378	21982275	1	1p36.12	protein_coding	Ubiquitin carboxyl-terminal hydrolase 48 (EC 3.1.2.15) (Ubiquitin thioesterase 48) (Ubiquitin-specific-processing protease 48) (Deubiquitinating enzyme 48). [Source:Uniprot/SWISSPROT;Acc:Q86UV5]	USP48	0	7.7788	0	7.7607	0	7.5766	0	7.8744	0	7.4617	0	7.8453	-1	6.7714	0	7.5447	6.7714	7.6917	-0.92036	-5.688	<0.0001	1	<0.036
ENSG00000097021	6246920	6376413	1	1p36	protein_coding	Cytosolic acyl coenzyme A thioester hydrolase (EC 3.1.2.2) (Long chain acyl-CoA thioester hydrolase) (CTE-II) (CTE-IIa) (Brain acyl-CoA hydrolase) (Acyl-CoA thioesterase 7). [Source:Uniprot/SWISSPROT;Acc:O00154]	ACOT7	0	8.1099	0	8.2481	0	8.452	0	8.3436	0	8.3438	0	8.4122	-1	7.9091	0	8.3363	7.9091	8.3208	-0.41175	-3.6444	<0.0001	1	<0.036
ENSG00000107404	1260522	1274623	1	1p36	protein_coding	Segment polarity protein dishevelled homolog DVL-1 (Dishevelled-1) (DSH homolog 1). [Source:Uniprot/SWISSPROT;Acc:O14640]	DVL1	0	8.6026	0	8.6343	0	8.633	0	8.5562	0	8.3811	0	8.7043	-1	8.197	0	8.6122	8.197	8.5891	-0.39214	-3.8487	<0.0001	1	<0.036
ENSG00000116138	15725895	15775174	1	1p36.1	protein_coding	DnaJ homolog subfamily C member 16 precursor. [Source:Uniprot/SWISSPROT;Acc:Q9Y2G8]	DNAJC16	0	7.3288	0	7.281	0	7.2685	0	7.3152	0	7.2624	0	7.4583	-1	6.5732	0	7.3522	6.5732	7.3238	-0.75061	-11.0543	<0.0001	1	<0.036
ENSG00000116151	2242556	2346079	1	1p36.33-p36.32	protein_coding	MORN repeat-containing protein 1. [Source:Uniprot/SWISSPROT;Acc:Q5T089]	MORN1	0	7.0243	0	7.1658	0	7.1738	0	7.1871	0	6.9215	0	7.146	-1	6.8724	0	7.1507	6.8724	7.1099	-0.23751	-2.3965	<0.0001	1	<0.036
ENSG00000116198	3721204	3763657	1	1p36.32	protein_coding	Uncharacterized protein KIAA0562. [Source:Uniprot/SWISSPROT;Acc:O60308]	KIAA0562	0	7.8058	0	7.6914	0	7.6371	0	7.6616	0	7.8297	0	7.7953	-1	6.9818	0	7.7621	6.9818	7.7404	-0.75861	-9.9307	<0.0001	1	<0.036
ENSG00000116213	3537191	3556504	1	1p36.3	protein_coding	WD repeat-containing protein 8. [Source:Uniprot/SWISSPROT;Acc:Q9P2S5]	WDR8	0	6.4072	0	6.4731	0	6.5861	0	6.7175	0	6.6794	0	6.8029	-1	6.0174	0	6.5634	6.0174	6.6042	-0.58679	-4.2212	<0.0001	1	<0.036
ENSG00000116237	6203840	6218631	1	1p36	protein_coding	Protein-S-isoprenylcysteine O-methyltransferase (EC 2.1.1.100) (Isoprenylcysteine carboxylmethyltransferase) (Prenylcysteine carboxyl methyltransferase) (pcCMT) (Prenylated protein carboxyl methyltransferase) (PPMT). [Source:Uniprot/SWISSPROT;Acc:O60725]	ICMT	0	8.1533	0	8.1366	0	8.2509	0	8.3074	0	8.3728	0	8.301	-1	7.7288	0	8.33	7.7288	8.2646	-0.53576	-5.9844	<0.0001	1	<0.036
ENSG00000116251	6167668	6182266	1	1p36.31	protein_coding	60S ribosomal protein L22 (Epstein-Barr virus small RNA-associated protein) (EBER-associated protein) (EAP) (Heparin-binding protein HBp15). [Source:Uniprot/SWISSPROT;Acc:P35268]	RPL22	0	9.3595	0	9.1966	0	9.1717	0	9.5199	0	9.4284	0	9.2997	-1	8.5898	0	9.3388	8.5898	9.3306	-0.74081	-6.0328	<0.0001	1	<0.036
ENSG00000116273	6596332	6606643	1	1p36.23	protein_coding	PHD finger protein 13. [Source:Uniprot/SWISSPROT;Acc:Q86YI8]	PHF13	0	8.2037	0	8.1317	0	8.2366	0	8.1551	0	8.1532	0	8.3385	-1	7.502	0	8.2502	7.502	8.2099	-0.70787	-9.8094	<0.0001	1	<0.036
ENSG00000116285	7994382	8008943	1	1p36.23	protein_coding	ERBB receptor feedback inhibitor 1 (Mitogen-inducible gene 6 protein) (Mig-6). [Source:Uniprot/SWISSPROT;Acc:Q9UJM3]	ERRFI1	0	9.1167	0	9.2534	0	8.7393	0	9.1911	0	9.16	0	9.1494	-1	8.3706	0	8.8156	8.3706	9.0608	-0.69019	-3.4629	<0.0001	1	<0.036
ENSG00000116288	7944348	7967928	1	1p36	protein_coding	Protein DJ-1 (Oncogene DJ1) (Parkinson disease protein 7). [Source:Uniprot/SWISSPROT;Acc:Q99497]	PARK7	0	9.1769	0	9.3791	0	9.4366	0	9.3504	0	8.9671	0	9.2556	-1	8.6254	0	9.1359	8.6254	9.2431	-0.61771	-3.7873	<0.0001	1	<0.036
ENSG00000116649	11037236	11042678	1	1p36-p22	protein_coding	Spermidine synthase (EC 2.5.1.16) (Putrescine aminopropyltransferase) (SPDSY). [Source:Uniprot/SWISSPROT;Acc:P19623]	SRM	0	9.7408	0	9.8256	0	10.0458	0	9.9809	0	10.0073	0	10.036	-1	9.4473	0	10.0357	9.4473	9.9532	-0.50585	-4.1933	<0.0001	1	<0.036
ENSG00000116661	11631033	11637326	1	1p36.21	protein_coding	F-box only protein 2. [Source:Uniprot/SWISSPROT;Acc:Q9UK22]	FBXO2	0	7.3578	0	7.5879	0	7.5736	0	7.67	0	7.1045	0	7.6669	-1	7.0867	0	7.6349	7.0867	7.5137	-0.42698	-2.0378	<0.0001	1	<0.036
ENSG00000116670	11657125	11674294	1	1p36	protein_coding	Mitotic spindle assembly checkpoint protein MAD2B (MAD2-like 2) (hREV7). [Source:Uniprot/SWISSPROT;Acc:Q9UI95]	MAD2L2	0	8.7271	0	9.0543	0	9.0762	0	8.8907	0	8.6133	0	9.0108	-1	7.8552	0	8.8342	7.8552	8.8867	-1.0315	-5.9167	<0.0001	1	<0.036
ENSG00000116685	11782803	11909072	1	1p36.22	protein_coding	Uncharacterized protein KIAA2013 precursor. [Source:Uniprot/SWISSPROT;Acc:Q8IYS2]	KIAA2013	0	7.9742	0	8.0294	0	8.1473	0	8.1227	0	8.0026	0	8.2202	-1	7.7246	0	8.2216	7.7246	8.1026	-0.37799	-3.7119	<0.0001	1	<0.036
ENSG00000116688	11962956	11996154	1	1p36.22	protein_coding	Mitofusin-2 (EC 3.6.5.-) (Transmembrane GTPase MFN2). [Source:Uniprot/SWISSPROT;Acc:O95140]	MFN2	0	8.9843	0	8.9902	0	9.0386	0	9.1393	0	9.2968	0	9.1976	-1	8.4401	0	9.1745	8.4401	9.1173	-0.67725	-5.7762	<0.0001	1	<0.036
ENSG00000116731	13899322	14024162	1	1p36	protein_coding	PR domain zinc finger protein 2 (PR domain-containing protein 2) (Retinoblastoma protein-interacting zinc finger protein) (Zinc finger protein RIZ) (MTE-binding protein) (MTB-ZF) (GATA-3-binding protein G3B) (Lysine N-methyltransferase 8). [Source:Uniprot	PRDM2	0	6.7638	0	6.6722	0	6.6515	0	6.7626	0	6.7763	0	6.9562	-1	6.377	0	6.7513	6.377	6.762	-0.38501	-3.905	<0.0001	1	<0.036
ENSG00000116786	15883414	15933849	1	1p36.13	protein_coding	Pleckstrin homology domain-containing family M member 2 (Salmonella- induced filaments A and kinesin-interacting protein) (SifA and kinesin-interacting protein). [Source:Uniprot/SWISSPROT;Acc:Q8IWE5]	PLEKHM2	0	8.7827	0	8.6661	0	8.7115	0	8.6913	0	8.8019	0	8.8082	-1	8.0192	0	8.8562	8.0192	8.7597	-0.74049	-10.518	<0.0001	1	<0.036
ENSG00000116809	16140953	16175191	1	1p36.13	protein_coding	Zinc finger and BTB domain-containing protein 17 (Zinc finger protein 60) (Zinc finger protein 151) (Myc-interacting zinc finger protein) (Miz-1). [Source:Uniprot/SWISSPROT;Acc:Q13105]	ZBTB17	0	7.4048	0	7.4264	0	7.5963	0	7.4832	0	7.6541	0	7.6264	-1	7.2602	0	7.5497	7.2602	7.5344	-0.27422	-2.7905	<0.0001	1	<0.036
ENSG00000117118	17217817	17253252	1	1p36.1-p35	protein_coding	Succinate dehydrogenase [ubiquinone] iron-sulfur subunit, mitochondrial precursor (EC 1.3.5.1) (Ip) (Iron-sulfur subunit of complex II). [Source:Uniprot/SWISSPROT;Acc:P21912]	SDHB	0	8.0482	0	7.8505	0	7.9411	0	7.7766	0	8.0247	0	8.0478	-1	7.1128	0	7.9419	7.1128	7.9473	-0.83449	-8.0278	<0.0001	1	<0.036
ENSG00000117122	17173584	17179760	1	1p36.1-p35	protein_coding	Microfibrillar-associated protein 2 precursor (MFAP-2) (Microfibril- associated glycoprotein) (MAGP) (MAGP-1). [Source:Uniprot/SWISSPROT;Acc:P55001]	MFAP2	0	9.2634	0	9.4122	0	9.687	0	9.3422	0	9.5666	0	9.4386	-1	9.0006	0	9.4641	9.0006	9.4534	-0.4528	-3.2302	<0.0001	1	<0.036
ENSG00000117242	20850847	20860624	1	1p36.1	protein_coding	Dolichyl-diphosphooligosaccharide--protein glycosyltransferase 48 kDa subunit precursor (EC 2.4.1.119) (Oligosaccharyl transferase 48 kDa subunit) (DDOST 48 kDa subunit). [Source:Uniprot/SWISSPROT;Acc:P39656]	DDOST	0	9.7738	0	9.6468	0	9.595	0	9.7283	0	9.7784	0	9.8149	-1	9.0513	0	9.6794	9.0513	9.7166	-0.66534	-8.3687	<0.0001	1	<0.036
ENSG00000117245	20863094	20917097	1	1p36.13	protein_coding	Kinesin-like protein KIF17 (KIF3-related motor protein). [Source:Uniprot/SWISSPROT;Acc:Q9P2E2]	KIF17	0	7.006	0	7.2394	0	7.2531	0	7.14	0	6.9052	0	7.2272	-1	6.7625	0	7.1018	6.7625	7.1246	-0.36211	-2.7612	<0.0001	1	<0.036
ENSG00000117298	21417664	21544584	1	1p36.1	protein_coding	Endothelin-converting enzyme 1 (EC 3.4.24.71) (ECE-1). [Source:Uniprot/SWISSPROT;Acc:P42892]	ECE1	0	8.9599	0	8.8653	0	8.8756	0	9.1423	0	9.0441	0	9.191	-1	8.1161	0	8.9429	8.1161	9.003	-0.88695	-6.9712	<0.0001	1	<0.036
ENSG00000117305	24000955	24025264	1	1p36.1-p35	protein_coding	Hydroxymethylglutaryl-CoA lyase, mitochondrial precursor (EC 4.1.3.4) (HMG-CoA lyase) (HL) (3-hydroxy-3-methylglutarate-CoA lyase). [Source:Uniprot/SWISSPROT;Acc:P35914]	HMGCL	0	7.1997	0	7.0976	0	6.8652	0	7.0111	0	7.0485	0	7.2374	-1	6.3193	0	7.1118	6.3193	7.0816	-0.76231	-6.1471	<0.0001	1	<0.036
ENSG00000117308	23994676	23999881	1	1p36-p35	protein_coding	UDP-glucose 4-epimerase (EC 5.1.3.2) (Galactowaldenase) (UDP-galactose 4-epimerase). [Source:Uniprot/SWISSPROT;Acc:Q14376]	GALE	0	7.6036	0	7.6025	0	7.6218	0	7.627	0	7.6293	0	7.5878	-1	6.895	0	7.6815	6.895	7.6219	-0.72693	-23.9888	<0.0001	1	<0.036
ENSG00000117318	23757012	23758570	1	1p36.13-p36.12	protein_coding	DNA-binding protein inhibitor ID-3 (Inhibitor of DNA binding 3) (ID- like protein inhibitor HLH 1R21) (Helix-loop-helix protein HEIR-1). [Source:Uniprot/SWISSPROT;Acc:Q02535]	ID3	0	9.1716	0	9.1658	0	8.9917	0	8.9171	0	8.9347	0	9.2126	-1	8.2878	0	8.9676	8.2878	9.0516	-0.76373	-6.0451	<0.0001	1	<0.036
ENSG00000117602	24701974	24736091	1	1p35.3-p33	protein_coding	Calcipressin-3 (Regulator of calcineurin 3) (Down syndrome candidate region 1-like protein 2) (Myocyte-enriched calcineurin-interacting protein 3) (MCIP3). [Source:Uniprot/SWISSPROT;Acc:Q9UKA8]	RCAN3	0	8.5252	0	8.3353	0	8.2319	0	8.2332	0	8.0935	0	8.5321	-1	7.0662	0	8.2665	7.0662	8.3168	-1.2506	-7.7373	<0.0001	1	<0.036
ENSG00000120937	11840109	11841579	1	1p36.2	protein_coding	Natriuretic peptides B precursor [Contains: Gamma-brain natriuretic peptide; Brain natriuretic peptide 32 (BNP-32)]. [Source:Uniprot/SWISSPROT;Acc:P16860]	NPPB	0	8.7499	0	8.8893	0	8.5687	0	8.0542	0	8.3539	0	8.4092	-1	6.9518	0	8.8832	6.9518	8.5583	-1.6065	-5.2117	<0.0001	1	<0.036
ENSG00000120942	11255866	11277699	1	1p36.22	protein_coding	UbiA prenyltransferase domain-containing protein 1 (Transitional epithelial response protein 1). [Source:Uniprot/SWISSPROT;Acc:Q9Y5Z9]	UBIAD1	0	8.385	0	8.3799	0	8.5378	0	8.5213	0	8.6511	0	8.5101	-1	7.7588	0	8.4499	7.7588	8.4907	-0.7319	-7.6877	<0.0001	1	<0.036
ENSG00000120949	12046021	12126851	1	1p36	protein_coding	Tumor necrosis factor receptor superfamily member 8 precursor (CD30L receptor) (Lymphocyte activation antigen CD30) (KI-1 antigen). [Source:Uniprot/SWISSPROT;Acc:P28908]	TNFRSF8	0	7.6418	0	8.0203	0	8.3136	0	8.2441	0	7.9401	0	8.1583	-1	7.6276	0	8.2122	7.6276	8.0758	-0.44814	-1.94	<0.0001	1	<0.036
ENSG00000125944	23508863	23543440	1	1p36.12	protein_coding	Heterogeneous nuclear ribonucleoprotein R (hnRNP R). [Source:Uniprot/SWISSPROT;Acc:O43390]	HNRNPR	0	10.1058	0	9.7961	0	9.7692	0	9.9445	0	9.9503	0	9.9404	-1	9.5226	0	10.037	9.5226	9.9348	-0.41217	-3.4289	<0.0001	1	<0.036
ENSG00000127054	1236828	1249909	1	1p36.33	protein_coding	Integrator complex subunit 11 (EC 3.1.27.-) (Int11) (Cleavage and polyadenylation-specific factor 3-like protein) (CPSF3-like protein) (Protein related to CPSF subunits of 68 kDa) (RC-68). [Source:Uniprot/SWISSPROT;Acc:Q5TA45]	CPSF3L	0	8.3861	0	8.478	0	8.514	0	8.4259	0	8.394	0	8.6378	-1	7.8298	0	8.4245	7.8298	8.4657	-0.63591	-7.196	<0.0001	1	<0.036
ENSG00000127463	19417172	19450633	1	1p36.13	protein_coding	Uncharacterized protein KIAA0090 precursor. [Source:Uniprot/SWISSPROT;Acc:Q8N766]	KIAA0090	0	9.0382	0	8.979	0	8.9789	0	9.0893	0	9.0946	0	9.072	-1	8.4903	0	9.1687	8.4903	9.0601	-0.56975	-8.3961	<0.0001	1	<0.036
ENSG00000127472	20227259	20290978	1	1p36-p34	protein_coding	Calcium-dependent phospholipase A2 precursor (EC 3.1.1.4) (Phosphatidylcholine 2-acylhydrolase) (PLA2-10) (Group V phospholipase A2). [Source:Uniprot/SWISSPROT;Acc:P39877]	PLA2G5	0	4.9386	0	5.0942	0	5.0436	0	5.1002	0	5.0044	0	5.1732	-1	4.9198	0	5.2568	4.9198	5.0873	-0.16746	-1.582	<0.0001	1	<0.036
ENSG00000127481	19273587	19409333	1	1p36.13	protein_coding	E3 ubiquitin-protein ligase UBR4 (EC 6.3.2.-) (N-recognin-4) (Zinc finger UBR1-type protein 1) (Retinoblastoma-associated factor of 600 kDa) (600 kDa retinoblastoma protein-associated factor) (RBAF600) (p600). [Source:Uniprot/SWISSPROT;Acc:Q5T4S7]	UBR4	0	9.8664	0	9.9372	0	9.6518	0	9.6114	0	9.5306	0	9.6592	-1	9.1239	0	9.755	9.1239	9.7159	-0.59203	-4.0898	<0.0001	1	<0.036
ENSG00000127483	20941758	20985768	1	1p36.12	protein_coding	HP1-BP74 [Source:RefSeq_peptide;Acc:NP_057371]	HP1BP3	0	9.0366	0	8.712	0	8.665	0	8.7412	0	9.1887	0	8.8886	-1	8.2617	0	8.8171	8.2617	8.8642	-0.60247	-3.1768	<0.0001	1	<0.036
ENSG00000130762	3361100	3387537	1	1p36.3	protein_coding	Rho guanine nucleotide exchange factor 16. [Source:Uniprot/SWISSPROT;Acc:Q5VV41]	ARHGEF16	0	7.2105	0	7.3564	0	7.426	0	7.2996	0	7.0248	0	7.4378	-1	6.853	0	7.313	6.853	7.2954	-0.44241	-3.1051	<0.0001	1	<0.036
ENSG00000130764	3686644	3702928	1	1p36.32	protein_coding	Leucine-rich repeat-containing protein 47. [Source:Uniprot/SWISSPROT;Acc:Q8N1G4]	LRRC47	0	8.3511	0	8.4239	0	8.5143	0	8.5593	0	8.4327	0	8.5127	-1	7.852	0	8.599	7.852	8.4847	-0.63274	-7.3428	<0.0001	1	<0.036
ENSG00000130939	10015603	10163876	1	1p36.1	protein_coding	Ubiquitin conjugation factor E4 B (Ubiquitin fusion degradation protein 2) (Homozygously deleted in neuroblastoma 1). [Source:Uniprot/SWISSPROT;Acc:O95155]	UBE4B	0	9.0245	0	8.9494	0	8.9535	0	8.8884	0	8.9456	0	8.9469	-1	8.1086	0	8.952	8.1086	8.9515	-0.84284	-21.3149	<0.0001	1	<0.036
ENSG00000131584	1217633	1233132	1	1p36	protein_coding	Centaurin-beta-5 (Cnt-b5). [Source:Uniprot/SWISSPROT;Acc:Q96P50]	ACAP3	0	7.694	0	7.7054	0	7.8509	0	7.6757	0	7.7595	0	7.8634	-1	7.3727	0	7.729	7.3727	7.754	-0.38127	-5.0573	<0.0001	1	<0.036
ENSG00000131586	1327164	1332524	1	1p36.3-p36.2	protein_coding	39S ribosomal protein L20, mitochondrial precursor (L20mt) (MRP-L20). [Source:Uniprot/SWISSPROT;Acc:Q9BYC9]	MRPL20	0	8.9913	0	8.6825	0	8.7671	0	8.8449	0	8.9839	0	8.8879	-1	8.1132	0	8.9532	8.1132	8.873	-0.75975	-6.5308	<0.0001	1	<0.036
ENSG00000131591	1007061	1041341	1	1p36.33	protein_coding	Uncharacterized protein C1orf159 precursor. [Source:Uniprot/SWISSPROT;Acc:Q96HA4]	C1orf159	0	6.9757	0	7.011	0	7.212	0	7.1127	0	6.9575	0	7.3031	-1	6.9168	0	7.1184	6.9168	7.0986	-0.18179	-1.4229	<0.0001	1	<0.036
ENSG00000131697	5845457	5975118	1	1p36	protein_coding	Nephrocystin-4 (Nephroretinin). [Source:Uniprot/SWISSPROT;Acc:O75161]	NPHP4	0	6.9145	0	7.0225	0	7.1538	0	7.0304	0	7.0146	0	7.2377	-1	6.8244	0	7.0962	6.8244	7.0671	-0.24269	-2.2991	<0.0001	1	<0.036
ENSG00000132879	11637019	11645971	1	1p36.21	protein_coding	F-box only protein 44 (F-box protein FBX30) (F-box/G-domain protein 3). [Source:Uniprot/SWISSPROT;Acc:Q9H4M3]	FBXO44	0	7.4416	0	7.578	0	7.5431	0	7.5048	0	7.3537	0	7.615	-1	7.0957	0	7.4183	7.0957	7.4935	-0.39781	-4.2568	<0.0001	1	<0.036
ENSG00000132906	15687322	15723527	1	1p36.21	protein_coding	Caspase-9 precursor (EC 3.4.22.62) (CASP-9) (ICE-like apoptotic protease 6) (ICE-LAP6) (Apoptotic protease Mch-6) (Apoptotic protease- activating factor 3) (APAF-3) [Contains: Caspase-9 subunit p35; Caspase-9 subunit p10]. [Source:Uniprot/SWISSPROT;Acc:P5	CASP9	0	6.5521	0	6.6574	0	6.624	0	6.6869	0	6.6096	0	6.5998	-1	5.7779	0	6.6523	5.7779	6.626	-0.84813	-19.1166	<0.0001	1	<0.036
ENSG00000133226	24842181	24872358	1	1pter-p33	protein_coding	Serine/arginine repetitive matrix protein 1 (Ser/Arg-related nuclear matrix protein) (SR-related nuclear matrix protein of 160 kDa) (SRm160). [Source:Uniprot/SWISSPROT;Acc:Q8IYB3]	SRRM1	0	9.1649	0	9.2622	0	9.2026	0	9.2767	0	9.1148	0	9.292	-1	8.4089	0	9.3026	8.4089	9.2308	-0.82189	-11.5108	<0.0001	1	<0.036
ENSG00000142599	8335053	8800286	1	1p36.23	protein_coding	Arginine-glutamic acid dipeptide repeats protein (Atrophin-1-like protein) (Atrophin-1-related protein). [Source:Uniprot/SWISSPROT;Acc:Q9P2R6]	RERE	0	8.7621	0	8.6775	0	8.6628	0	8.6444	0	8.2486	0	8.7875	-1	7.9358	0	8.55	7.9358	8.619	-0.6832	-3.7719	<0.0001	1	<0.036
ENSG00000142619	17448180	17483315	1	1p36.13	protein_coding	Protein-arginine deiminase type-3 (EC 3.5.3.15) (Protein-arginine deiminase type III) (Peptidylarginine deiminase III). [Source:Uniprot/SWISSPROT;Acc:Q9ULW8]	PADI3	0	5.9882	0	6.206	0	6.3486	0	6.0822	0	5.9609	0	6.2628	-1	5.9137	0	6.1521	5.9137	6.143	-0.22927	-1.6113	<0.0001	1	<0.036
ENSG00000142621	15435808	15597210	1	1p36.21	protein_coding	Forkhead-associated (FHA) phosphopeptide binding domain 1 (Fragment). [Source:Uniprot/SPTREMBL;Acc:B1AJZ9]	FHAD1	0	5.1956	0	5.2932	0	5.4419	0	5.2597	0	5.1978	0	5.4655	-1	5.1479	0	5.3841	5.1479	5.3197	-0.17176	-1.537	<0.0001	1	<0.036
ENSG00000142623	17404208	17445088	1	1p36.13	protein_coding	Protein-arginine deiminase type-1 (EC 3.5.3.15) (Protein-arginine deiminase type I) (Peptidylarginine deiminase I). [Source:Uniprot/SWISSPROT;Acc:Q9ULC6]	PADI1	0	5.7012	0	5.9104	0	6.1268	0	5.8269	0	5.7328	0	6.054	-1	5.6087	0	5.9214	5.6087	5.8962	-0.28755	-1.8283	<0.0001	1	<0.036
ENSG00000142627	16323420	16355151	1	1p36	protein_coding	Ephrin type-A receptor 2 precursor (EC 2.7.10.1) (Tyrosine-protein kinase receptor ECK) (Epithelial cell kinase). [Source:Uniprot/SWISSPROT;Acc:P29317]	EPHA2	0	8.8892	0	8.9982	0	9.1495	0	9.0004	0	9.0799	0	9.0727	-1	8.1337	0	9.162	8.1337	9.0503	-0.91657	-9.5864	<0.0001	1	<0.036
ENSG00000142632	16397186	16411691	1	1p36.13	protein_coding	Rho guanine nucleotide exchange factor 19. [Source:Uniprot/SWISSPROT;Acc:Q8IW93]	ARHGEF19	0	7.3351	0	7.5194	0	7.585	0	7.5895	0	7.3699	0	7.7014	-1	7.2076	0	7.5446	7.2076	7.5207	-0.3131	-2.4342	<0.0001	1	<0.036
ENSG00000142634	15609020	15629413	1	1p36	protein_coding	EF-hand domain-containing protein D2 (Swiprosin-1). [Source:Uniprot/SWISSPROT;Acc:Q96C19]	EFHD2	0	7.8769	0	7.7776	0	7.9688	0	7.7789	0	7.9523	0	7.9097	-1	7.4199	0	7.9149	7.4199	7.8827	-0.46286	-5.9862	<0.0001	1	<0.036
ENSG00000142655	10457590	10613400	1	1p36.22	protein_coding	Peroxisomal membrane protein PEX14 (Peroxin-14) (Peroxisomal membrane anchor protein PEX14) (PTS1 receptor docking protein). [Source:Uniprot/SWISSPROT;Acc:O75381]	PEX14	0	8.2438	0	8.3726	0	8.3392	0	8.2198	0	8.0854	0	8.3569	-1	7.6977	0	8.3144	7.6977	8.276	-0.5783	-5.6945	<0.0001	1	<0.036
ENSG00000142657	10381668	10402788	1	1p36.3-p36.13	protein_coding	6-phosphogluconate dehydrogenase, decarboxylating (EC 1.1.1.44). [Source:Uniprot/SWISSPROT;Acc:P52209]	PGD	0	10.7983	0	10.7914	0	10.7636	0	10.9176	0	10.9475	0	10.7974	-1	10.0235	0	10.8396	10.0235	10.8365	-0.81297	-11.6455	<0.0001	1	<0.036
ENSG00000142676	23890881	23895502	1	1p36.1-p35	protein_coding	60S ribosomal protein L11 (CLL-associated antigen KW-12). [Source:Uniprot/SWISSPROT;Acc:P62913]	RPL11	0	11.3812	0	11.5155	0	11.2502	0	11.5656	0	11.0966	0	11.3036	-1	10.7019	0	11.1451	10.7019	11.3225	-0.62061	-3.5072	<0.0001	1	<0.036
ENSG00000142794	21639217	21684085	1	1p36.12	protein_coding	Neuroblastoma breakpoint family member 3 (Protein AE2) (Protein SHIIIa4). [Source:Uniprot/SWISSPROT;Acc:Q9H094]	NBPF3	0	7.6197	0	7.3837	0	7.2391	0	7.1089	0	7.2957	0	7.4096	-1	6.9958	0	7.5308	6.9958	7.3696	-0.37388	-2.154	<0.0001	1	<0.036
ENSG00000142798	22021325	22136297	1	1p36.1-p35	protein_coding	Basement membrane-specific heparan sulfate proteoglycan core protein precursor (HSPG) (Perlecan) (PLC). [Source:Uniprot/SWISSPROT;Acc:P98160]	HSPG2	0	9.1663	0	9.278	0	8.9397	0	9.0257	0	8.8341	0	9.2074	-1	8.1081	0	9.1636	8.1081	9.0878	-0.97974	-6.1445	<0.0001	1	<0.036
ENSG00000144455	3844104	4483954	3	3p26.1	protein_coding	Sulfatase-modifying factor 1 precursor (EC 1.13.-.-) (C-alpha- formyglycine-generating enzyme 1). [Source:Uniprot/SWISSPROT;Acc:Q8NBK3]	SUMF1	-1	6.9542	-1	6.8819	-1	6.9698	0	7.1614	0	7.2112	0	7.1772	0	7.0763	-1	6.9695	6.9439	7.1565	-0.21268	-2.142	<0.0001	4	<0.036	lost in HFF
ENSG00000144677	37878673	38000964	3	3p21.3	protein_coding	CTD small phosphatase-like protein (EC 3.1.3.-) (CTDSP-like) (Small C- terminal domain phosphatase 3) (Small CTD phosphatase 3) (SCP3) (Nuclear LIM interactor-interacting factor 1) (NLI-interacting factor 1) (NIF-like protein) (RBSP3) (Protein YA22) (hYA2	CTDSPL	0	8.3933	0	8.1922	0	8.132	0	7.9295	0	8.2237	0	8.2625	-1	7.8998	0	8.1607	7.8998	8.1849	-0.28501	-2.0185	<0.0001	1	<0.036
ENSG00000155093	157024516	158073122	7	7q36	protein_coding	Receptor-type tyrosine-protein phosphatase N2 precursor (EC 3.1.3.48) (R-PTP-N2) (Islet cell autoantigen-related protein) (ICAAR) (IAR) (Phogrin). [Source:Uniprot/SWISSPROT;Acc:Q92932]	PTPRN2	-1	6.075	0	6.316	0	6.588	0	6.3661	0	6.1804	0	6.5786	0	6.3122	0	6.4151	6.075	6.3938	-0.31871	-2.1543	<0.0001	1	<0.036
ENSG00000157191	16639806	16659159	1	1p36.13	protein_coding	Adaptin ear-binding coat-associated protein 2 (NECAP endocytosis- associated protein 2) (NECAP-2). [Source:Uniprot/SWISSPROT;Acc:Q9NVZ3]	NECAP2	0	9.3931	0	9.2252	0	9.3111	0	9.3437	0	9.6683	0	9.5081	-1	8.6126	0	9.3885	8.6126	9.4054	-0.79283	-5.4868	<0.0001	1	<0.036
ENSG00000157330	12728750	12743688	1	1p36.21	protein_coding	Uncharacterized protein C1orf158. [Source:Uniprot/SWISSPROT;Acc:Q8N1D5]	C1orf158	0	4.6082	0	4.8066	0	4.9539	0	4.7872	0	4.6029	0	4.9221	-1	4.5905	0	4.8512	4.5905	4.7903	-0.19984	-1.4347	<0.0001	1	<0.036
ENSG00000157870	2508097	2512762	1	1p36.32	protein_coding	Uncharacterized protein C1orf93. [Source:Uniprot/SWISSPROT;Acc:Q8TBF2]	C1orf93	0	8.3038	0	8.3922	0	8.5397	0	8.4685	0	8.4863	0	8.4284	-1	8.2017	0	8.599	8.2017	8.4597	-0.25803	-2.6609	<0.0001	1	<0.036
ENSG00000157881	2429835	2447895	1	1p36.32	protein_coding	Pantothenate kinase 4 (EC 2.7.1.33) (Pantothenic acid kinase 4) (hPanK4). [Source:Uniprot/SWISSPROT;Acc:Q9NVE7]	PANK4	0	7.9195	0	7.8816	0	7.9525	0	7.8189	0	7.8359	0	7.9409	-1	7.2322	0	7.8822	7.2322	7.8902	-0.65798	-12.9574	<0.0001	1	<0.036
ENSG00000157911	2326103	2333870	1	1p36.32	protein_coding	Peroxisome assembly protein 10 (Peroxin-10) (Peroxisome biogenesis factor 10) (RING finger protein 69). [Source:Uniprot/SWISSPROT;Acc:O60683]	PEX10	0	7.538	0	7.5889	0	7.6207	0	7.6175	0	7.5551	0	7.8277	-1	7.3304	0	7.8396	7.3304	7.6553	-0.32491	-2.5886	<0.0001	1	<0.036
ENSG00000157916	2313074	2326734	1	1p36	protein_coding	Protein RER1. [Source:Uniprot/SWISSPROT;Acc:O15258]	RER1	0	8.5658	0	8.3928	0	8.462	0	8.7209	0	8.8607	0	8.7865	-1	7.9307	0	8.6551	7.9307	8.6348	-0.70415	-4.1223	<0.0001	1	<0.036
ENSG00000157933	2149994	2229316	1	1q22-q24	protein_coding	Ski oncogene (C-ski). [Source:Uniprot/SWISSPROT;Acc:P12755]	SKI	0	9.1108	0	9.1825	0	9.224	0	9.1283	0	9.0597	0	9.3306	-1	8.7446	0	9.165	8.7446	9.1716	-0.42692	-4.861	<0.0001	1	<0.036
ENSG00000158055	24513251	24563559	1	1p36	protein_coding	Grainyhead-like protein 3 homolog (Sister of mammalian grainyhead) (Transcription factor CP2-like 4). [Source:Uniprot/SWISSPROT;Acc:Q8TE85]	GRHL3	0	6.1958	0	6.1868	0	6.2727	0	6.7117	0	5.872	0	6.3448	-1	5.739	0	6.1846	5.739	6.2526	-0.51359	-2.0498	<0.0001	1	<0.036
ENSG00000158109	3531416	3536549	1	1p36.32	protein_coding	Tumor protein p63-regulated gene 1-like protein (Protein FAM79A). [Source:Uniprot/SWISSPROT;Acc:Q5T0D9]	TPRG1L	0	8.584	0	8.3697	0	8.2	0	8.4964	0	8.3395	0	8.5245	-1	7.3143	0	8.5486	7.3143	8.4375	-1.1232	-8.0964	<0.0001	1	<0.036
ENSG00000158286	6188477	6203946	1	1p36.31	protein_coding	RING finger protein 207. [Source:Uniprot/SWISSPROT;Acc:Q6ZRF8]	RNF207	0	6.8365	0	6.9267	0	7.0649	0	6.949	0	6.7578	0	7.1616	-1	6.7526	0	6.9883	6.7526	6.955	-0.20238	-1.4972	<0.0001	1	<0.036
ENSG00000158748	19864367	19878642	1	1p36-p35	protein_coding	5-hydroxytryptamine receptor 6 (5-HT-6) (Serotonin receptor 6). [Source:Uniprot/SWISSPROT;Acc:P50406]	HTR6	0	6.6572	0	6.7319	0	6.8666	0	6.6904	0	6.633	0	6.8165	-1	6.4783	0	6.8273	6.4783	6.7461	-0.2678	-2.9311	<0.0001	1	<0.036
ENSG00000158825	20788031	20817985	1	1p36.2-p35	protein_coding	Cytidine deaminase (EC 3.5.4.5) (Cytidine aminohydrolase). [Source:Uniprot/SWISSPROT;Acc:P32320]	CDA	0	6.917	0	7.0939	0	7.0798	0	7.265	0	6.9659	0	7.3616	-1	6.0601	0	7.0894	6.0601	7.1104	-1.0503	-6.7117	<0.0001	1	<0.036
ENSG00000158828	20832535	20850590	1	1p36.12	protein_coding	Serine/threonine-protein kinase PINK1, mitochondrial precursor (EC 2.7.11.1) (PTEN-induced putative kinase protein 1) (BRPK). [Source:Uniprot/SWISSPROT;Acc:Q9BXM7]	PINK1	0	7.6335	0	7.6638	0	7.467	0	7.8189	0	7.6275	0	7.8644	-1	7.0622	0	7.7899	7.0622	7.695	-0.63277	-4.5831	<0.0001	1	<0.036
ENSG00000159363	17185040	17211010	1	1p36	protein_coding	Probable cation-transporting ATPase 13A2 (EC 3.6.3.-). [Source:Uniprot/SWISSPROT;Acc:Q9NQ11]	ATP13A2	0	7.904	0	8.0146	0	8.0993	0	8.1367	0	7.9812	0	8.1371	-1	7.6442	0	8.0279	7.6442	8.043	-0.39875	-4.6063	<0.0001	1	<0.036
ENSG00000159423	19070513	19101659	1	1p36	protein_coding	Delta-1-pyrroline-5-carboxylate dehydrogenase, mitochondrial precursor (EC 1.5.1.12) (P5C dehydrogenase) (Aldehyde dehydrogenase family 4 member A1). [Source:Uniprot/SWISSPROT;Acc:P30038]	ALDH4A1	0	7.244	0	7.432	0	7.523	0	7.618	0	7.4145	0	7.5184	-1	6.97	0	7.525	6.97	7.4678	-0.49781	-4.1668	<0.0001	1	<0.036
ENSG00000160049	10443192	10455200	1	1p36.3-p36.2	protein_coding	DNA fragmentation factor subunit alpha (DNA fragmentation factor 45 kDa subunit) (DFF-45) (Inhibitor of CAD) (ICAD). [Source:Uniprot/SWISSPROT;Acc:O00273]	DFFA	0	8.5858	0	8.6722	0	8.4045	0	8.7471	0	8.423	0	8.7881	-1	7.4834	0	8.6446	7.4834	8.6093	-1.1259	-7.5516	<0.0001	1	<0.036
ENSG00000160072	1397006	1421444	1	1p36.33	protein_coding	ATPase family AAA domain-containing protein 3B. [Source:Uniprot/SWISSPROT;Acc:Q5T9A4]	ATAD3B	0	8.1166	0	8.0823	0	8.2044	0	8.3304	0	8.2256	0	8.1811	-1	7.2077	0	8.3348	7.2077	8.2108	-1.0031	-10.3652	<0.0001	1	<0.036
ENSG00000160075	1466917	1500125	1	1p36	protein_coding	RNA polymerase II subunit A C-terminal domain phosphatase SSU72 (EC 3.1.3.16) (CTD phosphatase SSU72). [Source:Uniprot/SWISSPROT;Acc:Q9NP77]	SSU72	0	8.0181	0	8.084	0	8.2407	0	8.1148	0	8.193	0	8.2625	-1	7.489	0	8.1339	7.489	8.1496	-0.6606	-7.544	<0.0001	1	<0.036
ENSG00000160087	1179157	1199097	1	1p36.33	protein_coding	Ubiquitin-conjugating enzyme E2 J2 (EC 6.3.2.19) (Non-canonical ubiquitin-conjugating enzyme 2) (NCUBE2). [Source:Uniprot/SWISSPROT;Acc:Q8N2K1]	UBE2J2	0	7.6645	0	7.7657	0	7.7077	0	7.7479	0	7.6225	0	7.7211	-1	7.2843	0	7.6798	7.2843	7.7013	-0.417	-8.4005	<0.0001	1	<0.036
ENSG00000162408	6507809	6537168	1	1p36.31	protein_coding	Nucleolar protein 9. [Source:Uniprot/SWISSPROT;Acc:Q5SY16]	NOL9	0	8.7178	0	8.4968	0	8.6077	0	8.7921	0	9.0598	0	8.8666	-1	8.1423	0	8.7146	8.1423	8.7508	-0.60844	-3.3497	<0.0001	1	<0.036
ENSG00000162413	6573371	6585648	1	1p36	protein_coding	Kelch-like protein 21. [Source:Uniprot/SWISSPROT;Acc:Q9UJP4]	KLHL21	0	6.8446	0	7.2541	0	7.2109	0	6.8052	0	6.9519	0	6.9843	-1	6.3562	0	6.8866	6.3562	6.9911	-0.63491	-3.6059	<0.0001	1	<0.036
ENSG00000162441	9911584	9926052	1	1p36.22	protein_coding	Protein LZIC (Leucine zipper and ICAT homologous domain-containing protein) (Leucine zipper and CTNNBIP1 domain-containing protein). [Source:Uniprot/SWISSPROT;Acc:Q8WZA0]	LZIC	0	8.4949	0	8.1947	0	8.337	0	8.4022	0	8.7968	0	8.7035	-1	7.9182	0	8.5486	7.9182	8.4968	-0.57858	-2.7731	<0.0001	1	<0.036
ENSG00000162458	15955741	15985676	1	1p36.13	protein_coding	Filamin-binding LIM protein 1 (FBLP-1) (Mitogen-inducible 2- interacting protein) (MIG2-interacting protein) (Migfilin). [Source:Uniprot/SWISSPROT;Acc:Q8WUP2]	FBLIM1	0	7.7837	0	7.9057	0	8.0623	0	8.2215	0	8.2209	0	8.3958	-1	7.5251	0	8.113	7.5251	8.1004	-0.57526	-2.7836	<0.0001	1	<0.036
ENSG00000162482	19481644	19487867	1	1p36.13	protein_coding	Aflatoxin B1 aldehyde reductase member 3 (EC 1.-.-.-) (AFB1-AR 2). [Source:Uniprot/SWISSPROT;Acc:O95154]	AKR7A3	0	7.9597	0	8.123	0	7.9251	0	7.9375	0	8.0053	0	8.1189	-1	7.6608	0	8.1159	7.6608	8.0265	-0.36566	-4.0482	<0.0001	1	<0.036
ENSG00000162490	11674366	11703237	1	1p36.22	protein_coding	Uncharacterized protein C1orf187 precursor. [Source:Uniprot/SWISSPROT;Acc:Q8NBI3]	C1orf187	0	8.2046	0	8.3307	0	8.6064	0	8.3291	0	8.271	0	8.2697	-1	8.1947	0	8.4365	8.1947	8.3497	-0.15499	-1.156	<0.0001	1	<0.036
ENSG00000162493	13782839	13817039	1	1p36.21	protein_coding	Podoplanin precursor (Glycoprotein 36) (Gp36) (PA2.26 antigen) (T1A) (T1-alpha) (Aggrus). [Source:Uniprot/SWISSPROT;Acc:Q86YL7]	PDPN	0	9.0647	0	8.8199	0	8.9347	0	9.2797	0	8.6926	0	9.1882	-1	5.9828	0	8.8191	5.9828	8.9713	-2.9885	-13.9346	<0.0001	1	<0.036
ENSG00000162496	12550526	12600381	1	1p36.1	protein_coding	Short-chain dehydrogenase/reductase 3 (EC 1.1.-.-) (Retinal short- chain dehydrogenase/reductase 1) (retSDR1) (DD83.1). [Source:Uniprot/SWISSPROT;Acc:O75911]	DHRS3	0	6.9865	0	7.3273	0	7.3165	0	7.5334	0	7.2564	0	7.3909	-1	6.8455	0	7.6474	6.8455	7.3512	-0.5057	-2.4003	<0.0001	1	<0.036
ENSG00000162542	19881320	19998997	1	1p36.13	protein_coding	Transmembrane and coiled-coil domain-containing protein 4. [Source:Uniprot/SWISSPROT;Acc:Q5TGY1]	TMCO4	0	6.2915	0	6.3654	0	6.5731	0	6.5151	0	6.4846	0	6.5391	-1	6.0453	0	6.268	6.0453	6.4338	-0.38854	-3.1359	<0.0001	1	<0.036
ENSG00000162551	21708445	21777492	1	1p36.12	protein_coding	Alkaline phosphatase, tissue-nonspecific isozyme precursor (EC 3.1.3.1) (AP-TNAP) (TNSALP) (Alkaline phosphatase liver/bone/kidney isozyme). [Source:Uniprot/SWISSPROT;Acc:P05186]	ALPL	0	9.1555	0	9.0535	0	8.929	0	8.7638	0	8.3922	0	8.8432	-1	6.7161	0	8.9959	6.7161	8.8762	-2.16	-8.646	<0.0001	1	<0.036
ENSG00000162576	1277935	1286506	1	1p36.33	protein_coding	Matrix-remodeling-associated protein 8 precursor (Limitrin). [Source:Uniprot/SWISSPROT;Acc:Q9BRK3]	MXRA8	0	9.219	0	9.1053	0	9.1504	0	9.1332	0	9.3479	0	9.307	-1	8.8145	0	9.2956	8.8145	9.2226	-0.40808	-4.257	<0.0001	1	<0.036
ENSG00000162585	2105777	2122397	1	1p36.33	protein_coding	Uncharacterized protein C1orf86. [Source:Uniprot/SWISSPROT;Acc:Q6NZ36]	C1orf86	0	7.2292	0	7.3534	0	7.4961	0	7.4282	0	7.3591	0	7.5595	-1	7.1861	0	7.5005	7.1861	7.418	-0.23188	-2.0562	<0.0001	1	<0.036
ENSG00000162591	3394373	3517919	1	1p36.3	protein_coding	Multiple epidermal growth factor-like domains 6 precursor (EGF-like domain-containing protein 3) (Multiple EGF-like domain protein 3). [Source:Uniprot/SWISSPROT;Acc:O75095]	MEGF6	0	7.707	0	7.7973	0	7.8585	0	7.7789	0	7.4971	0	7.8625	-1	7.4114	0	7.8522	7.4114	7.7648	-0.35341	-2.7075	<0.0001	1	<0.036
ENSG00000169504	24944435	25043345	1	1p	protein_coding	Chloride intracellular channel protein 4 (Intracellular chloride ion channel protein p64H1). [Source:Uniprot/SWISSPROT;Acc:Q9Y696]	CLIC4	0	10.4305	0	10.4001	0	10.2669	0	10.3396	0	10.5342	0	10.4042	-1	9.6787	0	10.2848	9.6787	10.3801	-0.70136	-7.6207	<0.0001	1	<0.036
ENSG00000169598	3763705	3791853	1	1p36.3	protein_coding	DNA fragmentation factor subunit beta (EC 3.-.-.-) (DNA fragmentation factor 40 kDa subunit) (DFF-40) (Caspase-activated deoxyribonuclease) (Caspase-activated DNase) (CAD) (Caspase-activated nuclease) (CPAN). [Source:Uniprot/SWISSPROT;Acc:O76075]	DFFB	0	6.7012	0	6.752	0	6.7589	0	6.7575	0	6.7768	0	6.8734	-1	6.3486	0	6.8429	6.3486	6.7804	-0.43181	-7.3627	<0.0001	1	<0.036
ENSG00000169635	20101693	20135752	22	22q11.21	protein_coding	Hypermethylated in cancer 2 protein (Hic-2) (Hic-3) (HIC1-related gene on chromosome 22) (Zinc finger and BTB domain-containing protein 30). [Source:Uniprot/SWISSPROT;Acc:Q96JB3]	HIC2	0	8.2693	0	8.3349	0	8.3663	0	8.2996	-1	7.9553	0	8.1903	0	7.9664	0	8.222	7.9553	8.2355	-0.28022	-2.0994	<0.0001	1	<0.036
ENSG00000169641	23283110	23367897	1	1p36	protein_coding	Leucine zipper protein 1. [Source:Uniprot/SWISSPROT;Acc:Q86V48]	LUZP1	0	8.673	0	8.4816	0	8.716	0	8.5915	0	8.7856	0	8.6488	-1	7.8115	0	8.717	7.8115	8.6591	-0.84762	-8.5501	<0.0001	1	<0.036
ENSG00000169885	1836126	1838593	1	1p36.33	protein_coding	Calmodulin-like protein 6 (Calglandulin-like protein). [Source:Uniprot/SWISSPROT;Acc:Q8TD86]	CALML6	0	6.088	0	6.2439	0	6.4143	0	6.1517	0	6.0678	0	6.305	-1	5.9639	0	6.3032	5.9639	6.2248	-0.26097	-2.0465	<0.0001	1	<0.036
ENSG00000169914	20081475	20112016	1	1p36.13	protein_coding	OTU domain-containing protein 3. [Source:Uniprot/SWISSPROT;Acc:Q5T2D3]	OTUD3	0	7.6793	0	7.5174	0	7.412	0	7.4694	0	7.5778	0	7.5854	-1	6.6299	0	7.5817	6.6299	7.5461	-0.91623	-10.4333	<0.0001	1	<0.036
ENSG00000169972	1233857	1236919	1	1p36.33	protein_coding	tRNA pseudouridine synthase-like 1 (EC 5.4.99.-) (tRNA-uridine isomerase-like 1) (tRNA pseudouridylate synthase-like 1). [Source:Uniprot/SWISSPROT;Acc:Q8N0Z8]	PUSL1	0	7.5101	0	7.6876	0	7.6664	0	7.6589	0	7.53	0	7.8102	-1	7.3623	0	7.7251	7.3623	7.6555	-0.29317	-2.7782	<0.0001	1	<0.036
ENSG00000171603	9711667	9807137	1	1p36.22	protein_coding	Calsyntenin-1 precursor (Alcadein-alpha) (Alc-alpha) (Alzheimer- related cadherin-like protein) (Non-classical cadherin XB31alpha) [Contains: Soluble Alc-alpha (SAlc-alpha); CTF1-alpha (C-terminal fragment 1-alpha)]. [Source:Uniprot/SWISSPROT;Acc:O94985]	CLSTN1	0	9.0076	0	8.9295	0	8.9629	0	8.9599	0	9.0726	0	9.1207	-1	8.57	0	9.006	8.57	9.0085	-0.4385	-6.4894	<0.0001	1	<0.036
ENSG00000171612	9522115	9565415	1	1p36.22	protein_coding	Solute carrier family 25 member 33 (Bone marrow stromal cell mitochondrial carrier protein) (BMSC-MCP) (HuBMSC-MCP) (Protein PNC1). [Source:Uniprot/SWISSPROT;Acc:Q9BSK2]	SLC25A33	0	8.1555	0	7.8122	0	7.6135	0	7.952	0	7.8405	0	7.7759	-1	6.998	0	7.863	6.998	7.8589	-0.86096	-5.1717	<0.0001	1	<0.036
ENSG00000171621	9275571	9352175	1	1p36.22	protein_coding	SPRY domain-containing SOCS box protein 1 (SSB-1). [Source:Uniprot/SWISSPROT;Acc:Q96BD6]	SPSB1	0	7.2005	0	7.2178	0	7.3927	0	7.2367	0	7.8222	0	7.4607	-1	7.1658	0	7.4531	7.1658	7.3977	-0.23187	-1.0649	<0.0001	1	<0.036
ENSG00000171680	6448739	6502708	1	1p36.31	protein_coding	Pleckstrin homology domain-containing family G member 5 (Guanine nucleotide exchange factor 720) (GEF720). [Source:Uniprot/SWISSPROT;Acc:O94827]	PLEKHG5	0	7.1913	0	7.2746	0	7.3326	0	7.2757	0	7.1986	0	7.4122	-1	7.0391	0	7.1715	7.0391	7.2652	-0.22616	-2.6105	<0.0001	1	<0.036
ENSG00000171729	15351649	15419561	1	1p36.21	protein_coding	Transmembrane protein 51. [Source:Uniprot/SWISSPROT;Acc:Q9NW97]	TMEM51	0	7.1015	0	6.8061	0	6.5118	0	6.7564	0	6.5321	0	6.8939	-1	5.8625	0	6.8132	5.8625	6.7736	-0.91109	-4.4474	<0.0001	1	<0.036
ENSG00000171824	11049268	11082525	1	1p36.22	protein_coding	Exosome component 10 (Polymyositis/scleroderma autoantigen 2) (Autoantigen PM/Scl 2) (Polymyositis/scleroderma autoantigen 100 kDa) (PM/Scl-100) (P100 polymyositis-scleroderma overlap syndrome- associated autoantigen). [Source:Uniprot/SWISSPROT;Acc:Q01780	EXOSC10	0	8.4541	0	8.4572	0	8.5175	0	8.4442	0	8.614	0	8.6261	-1	7.5835	0	8.4868	7.5835	8.5143	-0.93074	-12.1857	<0.0001	1	<0.036
ENSG00000171988	64596987	64895728	10	10q22.1	protein_coding	Probable JmjC domain-containing histone demethylation protein 2C (EC 1.14.11.-) (Jumonji domain-containing protein 1C) (Thyroid receptor-interacting protein 8) (TRIP-8). [Source:Uniprot/SWISSPROT;Acc:Q15652]	JMJD1C	0	8.8131	0	8.9366	-1	8.1411	0	8.7952	0	8.6369	0	8.3904	0	8.7283	0	8.6563	8.1411	8.7081	-0.56706	-3.2747	<0.0001	1	<0.036
ENSG00000173436	19796054	19839759	1	1p36.13	protein_coding	UPF0327 protein C1orf151. [Source:Uniprot/SWISSPROT;Acc:Q5TGZ0]	C1orf151	0	8.2993	0	8.1572	0	8.2132	0	8.5207	0	8.6984	0	8.4978	-1	7.8823	0	8.5385	7.8823	8.4179	-0.53554	-2.7111	<0.0001	1	<0.036
ENSG00000173614	9926073	9968143	1	1p36.22	protein_coding	Nicotinamide mononucleotide adenylyltransferase 1 (EC 2.7.7.1) (NMN adenylyltransferase 1). [Source:Uniprot/SWISSPROT;Acc:Q9HAN9]	NMNAT1	0	5.8507	0	5.9464	0	5.9022	0	5.9438	0	6.0573	0	6.0718	-1	5.5675	0	5.8448	5.5675	5.9453	-0.37775	-4.1613	<0.0001	1	<0.036
ENSG00000175206	11828356	11830989	1	1p36.21	protein_coding	Atrial natriuretic factor precursor (ANF) (Atrial natriuretic peptide) (ANP) (Prepronatriodilatin) (CDD-ANF) [Contains: Cardiodilatin-related peptide (CDP)]. [Source:Uniprot/SWISSPROT;Acc:P01160]	NPPA	0	5.5852	0	5.853	0	5.7333	0	5.3926	0	5.3851	0	5.6883	-1	5.1462	0	5.8023	5.1462	5.6343	-0.48805	-2.5984	<0.0001	1	<0.036
ENSG00000175279	10412746	10434797	1	1p36.22	protein_coding	Centromere protein S (CENP-S) (Apoptosis-inducing TAF9-like domain- containing protein 1). [Source:Uniprot/SWISSPROT;Acc:Q8N2Z9]	APITD1	0	6.1172	0	6.0821	0	6.1662	0	6.1628	0	6.2847	0	6.2646	-1	5.8014	0	6.1829	5.8014	6.1801	-0.37868	-5.1747	<0.0001	1	<0.036
ENSG00000175756	1298973	1300443	1	1p36.33	protein_coding	Aurora kinase A-interacting protein (AURKA-interacting protein). [Source:Uniprot/SWISSPROT;Acc:Q9NWT8]	AURKAIP1	0	8.8322	0	8.9352	0	8.9867	0	8.9442	0	8.825	0	8.9397	-1	8.5235	0	8.886	8.5235	8.907	-0.38349	-6.2828	<0.0001	1	<0.036
ENSG00000176022	1157492	1160284	1	1p36.33	protein_coding	Beta-1,3-galactosyltransferase 6 (EC 2.4.1.134) (beta 3GalT6) (Galactosylxylosylprotein 3-beta-galactosyltransferase) (UDP- Gal:betaGal beta 1,3-galactosyltransferase polypeptide 6) (Galactosyltransferase II) (GAG GalTII). [Source:Uniprot/SWISSPROT;Acc:Q9	B3GALT6	0	7.6785	0	7.5977	0	7.8937	0	7.8275	0	7.7872	0	7.9495	-1	7.4882	0	7.9497	7.4882	7.812	-0.32373	-2.4004	<0.0001	1	<0.036
ENSG00000177000	11768367	11788702	1	1p36.3	protein_coding	Methylenetetrahydrofolate reductase (EC 1.5.1.20). [Source:Uniprot/SWISSPROT;Acc:P42898]	MTHFR	0	6.872	0	6.8594	0	6.7997	0	6.6852	0	6.6534	0	6.7406	-1	6.2704	0	6.8555	6.2704	6.7808	-0.51041	-5.7417	<0.0001	1	<0.036
ENSG00000177674	11718729	11733412	1	1p36.22	protein_coding	Type-1 angiotensin II receptor-associated protein (AT1 receptor- associated protein). [Source:Uniprot/SWISSPROT;Acc:Q6RW13]	AGTRAP	0	8.2219	0	8.1001	0	8.1225	0	8.239	0	7.8492	0	8.2427	-1	7.5063	0	8.0862	7.5063	8.1231	-0.61681	-4.4671	<0.0001	1	<0.036
ENSG00000178585	9830921	9892908	1	1pter-p36.31	protein_coding	Beta-catenin-interacting protein 1 (Inhibitor of beta-catenin and Tcf- 4). [Source:Uniprot/SWISSPROT;Acc:Q9NSA3]	CTNNBIP1	0	7.4296	0	7.4435	0	7.5024	0	7.5593	0	7.4405	0	7.6391	-1	7.0093	0	7.5804	7.0093	7.5135	-0.50424	-6.1941	<0.0001	1	<0.036
ENSG00000178828	20013109	20014358	1	1p36.13	protein_coding	RING finger protein 186. [Source:Uniprot/SWISSPROT;Acc:Q9NXI6]	RNF186	0	6.5796	0	6.7042	0	6.5928	0	6.6982	0	6.5505	0	6.9206	-1	6.5062	0	6.6647	6.5062	6.6729	-0.16674	-1.3383	<0.0001	1	<0.036
ENSG00000179023	18680011	18685207	1	1p36.13	protein_coding	Kelch domain-containing protein 7A precursor. [Source:Uniprot/SWISSPROT;Acc:Q5VTJ3]	KLHDC7A	0	6.0206	0	6.3998	0	6.737	0	6.5159	0	6.5166	0	6.4693	-1	6.0129	0	6.2854	6.0129	6.4207	-0.40782	-1.8255	<0.0001	1	<0.036
ENSG00000179051	17605866	17638807	1	1p36.13	protein_coding	Protein RCC2 (Telophase disk protein of 60 kDa) (RCC1-like protein TD- 60). [Source:Uniprot/SWISSPROT;Acc:Q9P258]	RCC2	0	10.0145	0	10.0344	0	10.1176	0	10.4488	0	10.1457	0	10.1065	-1	9.2276	0	10.2731	9.2276	10.1629	-0.93533	-6.1683	<0.0001	1	<0.036
ENSG00000179163	24044161	24067408	1	1p34	protein_coding	Tissue alpha-L-fucosidase precursor (EC 3.2.1.51) (Alpha-L-fucosidase I) (Alpha-L-fucoside fucohydrolase). [Source:Uniprot/SWISSPROT;Acc:P04066]	FUCA1	0	7.0297	0	6.918	0	6.7916	0	7.2525	0	7.0697	0	7.1522	-1	6.637	0	7.1113	6.637	7.0464	-0.40948	-2.6795	<0.0001	1	<0.036
ENSG00000180758	9086668	9111837	1	1p36.22	protein_coding	Probable G-protein coupled receptor 157. [Source:Uniprot/SWISSPROT;Acc:Q5UAW9]	GPR157	0	6.5147	0	6.3728	0	6.6372	0	6.5101	0	6.4793	0	6.5767	-1	6.1817	0	6.523	6.1817	6.5162	-0.33449	-4.0805	<0.0001	1	<0.036
ENSG00000182330	13259233	13263352	1	1p36.21	protein_coding	PRAME family member 8. [Source:Uniprot/SWISSPROT;Acc:Q5VWM4]	PRAMEF8	0	6.5787	0	6.6085	0	6.674	0	6.4965	0	6.5416	0	6.5506	-1	6.4034	0	6.4352	6.4034	6.555	-0.1516	-1.969	<0.0001	1	<0.036
ENSG00000184677	22650931	22730237	1	1p36	protein_coding	Zinc finger and BTB domain-containing protein 40. [Source:Uniprot/SWISSPROT;Acc:Q9NUA8]	ZBTB40	0	7.1133	0	6.9288	0	7.1738	0	7.2633	0	7.3164	0	7.3404	-1	6.6848	0	7.2017	6.6848	7.1911	-0.50629	-3.6031	<0.0001	1	<0.036
ENSG00000184908	16242834	16256390	1	1p36	protein_coding	Chloride channel protein ClC-Kb (Chloride channel Kb) (ClC-K2). [Source:Uniprot/SWISSPROT;Acc:P51801]	CLCNKB	0	6.2665	0	6.5856	0	6.5023	0	6.369	0	6.2413	0	6.6061	-1	6.1384	0	6.4654	6.1384	6.4337	-0.29537	-2.025	<0.0001	1	<0.036
ENSG00000185436	24353234	24387036	1	1p36.11	protein_coding	Interleukin-28 receptor alpha chain precursor (IL-28R-alpha) (IL-28RA) (Cytokine receptor family 2 member 12) (Cytokine receptor class-II member 12) (CRF2-12) (Interferon lambda receptor 1) (IFN-lambda R1) (Likely interleukin or cytokine receptor 2). [Sou	IL28RA	0	6.5546	0	6.635	0	6.6633	0	6.5812	0	6.3415	0	6.6851	-1	6.1894	0	6.6368	6.1894	6.5854	-0.39592	-3.3951	<0.0001	1	<0.036
ENSG00000186510	16220953	16233132	1	1p36	protein_coding	Chloride channel protein ClC-Ka (Chloride channel Ka) (ClC-K1). [Source:Uniprot/SWISSPROT;Acc:P51800]	CLCNKA	0	6.396	0	6.644	0	6.6223	0	6.5108	0	6.4068	0	6.7461	-1	6.3674	0	6.5621	6.3674	6.5555	-0.18803	-1.4694	<0.0001	1	<0.036
ENSG00000186543	16828752	16843765	1	1p36.13	protein_coding	cDNA FLJ41343 fis, clone BRAWH2001973. [Source:Uniprot/SPTREMBL;Acc:Q6ZWC0]	CROCCL1	0	7.1636	0	7.2847	1	7.3013	0	7.2975	0	6.9953	0	7.405	-1	6.945	1	7.2711	6.945	7.2455	-0.30047	-2.2962	<0.0001	1	<0.036
ENSG00000186599	7332649	7334483	8	8p23.1	protein_coding	Beta-defensin 105 precursor (Defensin, beta 105) (Beta-defensin 5) (DEFB-5) (BD-5). [Source:Uniprot/SWISSPROT;Acc:Q8NG35]	DEFB105B	0	4.7133	0	5.0237	0	5.0231	-1	4.4215	0	4.643	0	5.3126	0	4.922	1	4.9317	4.4215	4.9385	-0.517	-2.3405	<0.0001	1	<0.036	lost in IMR
ENSG00000187251	23568051	23576771	1	1p36.12	protein_coding	Putative uncharacterized protein C1orf213. [Source:Uniprot/SWISSPROT;Acc:Q8NC38]	C1orf213	0	5.8948	0	5.7975	0	5.8522	0	5.8394	0	5.7841	0	5.9967	-1	5.5813	0	5.8905	5.5813	5.865	-0.28376	-3.9601	<0.0001	1	<0.036
ENSG00000187608	938742	939782	1	1p36.33	protein_coding	Interferon-induced 17 kDa protein precursor [Contains: Ubiquitin cross-reactive protein (hUCRP) (Interferon-induced 15 kDa protein)]. [Source:Uniprot/SWISSPROT;Acc:P05161]	ISG15	0	6.984	0	7.2206	0	7.1987	0	7.1107	0	7.0275	0	7.476	-1	6.7474	0	6.9843	6.7474	7.1431	-0.39573	-2.2544	<0.0001	1	<0.036
ENSG00000188157	945366	981355	1	1p36.33	protein_coding	Agrin precursor. [Source:Uniprot/SWISSPROT;Acc:O00468]	AGRN	0	8.784	0	9.002	0	8.93	0	8.8707	0	8.766	0	8.7605	-1	8.4049	0	8.8794	8.4049	8.8561	-0.45114	-4.9438	<0.0001	1	<0.036
ENSG00000188257	20174516	20179496	1	1p35	protein_coding	Phospholipase A2, membrane associated precursor (EC 3.1.1.4) (Phosphatidylcholine 2-acylhydrolase) (Group IIA phospholipase A2) (GIIC sPLA2) (Non-pancreatic secretory phospholipase A2) (NPS-PLA2). [Source:Uniprot/SWISSPROT;Acc:P14555]	PLA2G2A	0	5.5495	0	5.7452	0	5.7499	0	5.9975	0	5.6615	0	6.1303	-1	5.5101	0	6.0798	5.5101	5.8448	-0.33469	-1.4974	<0.0001	1	<0.036
ENSG00000188529	24163881	24179408	1	1p36.11	protein_coding	FUS-interacting serine-arginine-rich protein 1 (TLS-associated protein with Ser-Arg repeats) (TLS-associated protein with SR repeats) (TASR) (TLS-associated serine-arginine protein) (TLS-associated SR protein) (40 kDa SR-repressor protein) (SRrp40) (Splic	FUSIP1	0	8.8404	0	8.5558	0	8.7021	0	8.6617	0	8.7427	0	8.627	-1	8.0694	0	8.6206	8.0694	8.6786	-0.60924	-6.5297	<0.0001	1	<0.036
ENSG00000188807	9571564	9595728	1	1p36.22	protein_coding	Transmembrane protein 201. [Source:Uniprot/SWISSPROT;Acc:Q5SNT2]	TMEM201	0	7.4223	0	7.4562	0	7.7252	0	7.5961	0	7.4574	0	7.6178	-1	7.2267	0	7.5496	7.2267	7.5464	-0.31962	-2.9383	<0.0001	1	<0.036
ENSG00000188976	869459	884494	1	1p36.33	protein_coding	Nucleolar complex protein 2 homolog (Protein NOC2 homolog) (NOC2- like). [Source:Uniprot/SWISSPROT;Acc:Q9Y3T9]	NOC2L	0	8.8941	0	9.0137	0	9.1438	0	9.1281	0	9.0186	0	8.7851	-1	8.2745	0	9.1301	8.2745	9.0162	-0.74175	-5.4749	<0.0001	1	<0.036
ENSG00000189266	24158905	24162515	1	1p36.11	protein_coding	Proline-rich nuclear receptor coactivator 2. [Source:Uniprot/SWISSPROT;Acc:Q9NPJ4]	PNRC2	0	10.6814	0	10.4903	0	10.5702	0	10.611	0	10.5943	0	10.6189	-1	9.6551	0	10.7726	9.6551	10.6198	-0.96474	-10.8899	<0.0001	1	<0.036
ENSG00000189410	20918812	20931720	1	1p36.12	protein_coding	SH2 domain-containing protein 5. [Source:Uniprot/SWISSPROT;Acc:Q6ZV89]	SH2D5	0	6.9127	0	7.0897	0	7.1661	0	7.0275	0	6.9432	0	7.0981	-1	6.8815	0	7.1743	6.8815	7.0588	-0.17727	-1.7296	<0.0001	1	<0.036
ENSG00000197312	15816625	15859335	1	1p36.13	protein_coding	Protein DDI1 homolog 2. [Source:Uniprot/SWISSPROT;Acc:Q5TDH0]	DDI2	0	8.2123	0	8.1594	0	8.0028	0	8.1029	0	7.8893	0	8.0088	-1	7.0244	0	8.1105	7.0244	8.0694	-1.045	-9.548	<0.0001	1	<0.036
ENSG00000197530	1540736	1555853	1	1p36.33	protein_coding	E3 ubiquitin-protein ligase MIB2 (EC 6.3.2.-) (Mind bomb homolog 2) (Zinc finger ZZ type with ankyrin repeat domain protein 1) (Skeletrophin) (Novelzin) (Novel zinc finger protein) (Putative NF- kappa-B-activating protein 002N). [Source:Uniprot/SWISSPROT;	MIB2	0	7.8561	0	7.9429	0	8.0159	0	7.9763	0	7.7316	0	8.087	-1	7.7296	0	8.0344	7.7296	7.9492	-0.21959	-1.8183	<0.0001	1	<0.036
ENSG00000197785	1437394	1459928	1	1p36.33	protein_coding	ATPase family AAA domain-containing protein 3A. [Source:Uniprot/SWISSPROT;Acc:Q9NVI7]	ATAD3A	0	8.1906	0	8.289	0	8.322	0	8.3742	0	8.3058	0	8.3568	-1	7.4444	0	8.4248	7.4444	8.3233	-0.87891	-11.8314	<0.0001	1	<0.036
ENSG00000197880	23826411	23839643	1	1p36	protein_coding	Myelodysplastic syndrome 2 translocation-associated protein. [Source:Uniprot/SWISSPROT;Acc:Q8NDY4]	MDS2	0	7.2463	0	7.0771	0	7.1189	0	7.0253	0	7.0067	0	7.0538	-1	6.8453	0	7.0937	6.8453	7.0888	-0.24346	-3.0648	<0.0001	1	<0.036
ENSG00000198793	11089179	11245176	1	1p36	protein_coding	FKBP12-rapamycin complex-associated protein (FK506-binding protein 12- rapamycin complex-associated protein 1) (Rapamycin target protein) (RAPT1) (Mammalian target of rapamycin) (mTOR). [Source:Uniprot/SWISSPROT;Acc:P42345]	FRAP1	0	8.6538	0	8.6331	0	8.5781	0	8.6348	0	8.4288	0	8.6615	-1	7.6731	0	8.571	7.6731	8.5944	-0.92137	-11.3738	<0.0001	1	<0.036
ENSG00000198912	3795563	3806709	1	1p36.32	protein_coding	Uncharacterized protein C1orf174. [Source:Uniprot/SWISSPROT;Acc:Q8IYL3]	C1orf174	0	8.7139	0	8.6695	0	8.7037	0	8.6688	0	8.9766	0	8.9974	-1	8.1134	0	8.685	8.1134	8.7736	-0.66011	-4.4945	<0.0001	1	<0.036
ENSG00000204219	23579510	23623848	1	1p36.11	protein_coding	Transcription elongation factor A protein 3 (Transcription elongation factor S-II protein 3) (Transcription elongation factor TFIIS.h). [Source:Uniprot/SWISSPROT;Acc:O75764]	TCEA3	0	6.7621	0	6.829	0	6.3731	0	6.3764	0	6.6002	0	6.7473	-1	5.8631	0	6.5312	5.8631	6.6028	-0.73968	-3.9863	<0.0001	1	<0.036
ENSG00000204859	6562643	6571926	1	1p36.3	protein_coding	Zinc finger and BTB domain-containing protein 48 (Krueppel-related zinc finger protein 3) (Protein HKR3). [Source:Uniprot/SWISSPROT;Acc:P10074]	ZBTB48	0	6.7555	0	7.0212	0	6.9922	0	6.964	0	6.8685	0	7.256	-1	6.4911	0	6.9282	6.4911	6.9694	-0.47827	-3.0977	<0.0001	1	<0.036
ENSG00000080910	195055484	195067940	1	1q32	protein_coding	Complement factor H-related protein 1 precursor (FHR-1) (H factor-like protein 1) (H-factor-like 1) (H36). [Source:Uniprot/SWISSPROT;Acc:Q03591]	CFHR1	-1	4.0576	-1	4.1123	-1	4.4737	0	4.4511	0	4.5839	0	4.7371	0	4.5739	-1	4.1293	4.1932	4.5865	-0.39327	-1.2825	0.0154	4	0.029407	lost in HFF
ENSG00000177243	7273901	7275280	8	8p23.1	protein_coding	Beta-defensin 103 precursor (Defensin, beta 103) (Beta-defensin 3) (DEFB-3) (BD-3) (hBD-3) (HBD3) (Defensin-like protein). [Source:Uniprot/SWISSPROT;Acc:P81534]	DEFB103A	0	5.4262	0	5.4478	0	5.4703	-1	5.2972	0	5.2901	0	5.4932	-1	4.92	0	5.4094	5.1086	5.4228	-0.3142	-0.9286	0.0358	2	0.068001	lost in MRC5
ENSG00000143156	167368399	167603810	1	1q24.2	protein_coding	Nucleoside diphosphate kinase 7 (EC 2.7.4.6) (NDK 7) (NDP kinase 7) (nm23-H7). [Source:Uniprot/SWISSPROT;Acc:Q9Y5B8]	NME7	0	6.5953	-1	5.9605	0	6.1199	0	6.3093	0	6.4904	0	6.2917	0	6.6374	-1	6.165	6.0628	6.4073	-0.34457	-0.99876	0.036	2	0.068021
ENSG00000206023	7401070	7406305	8	8p23.1	protein_coding	Putative protein FAM90A7. [Source:Uniprot/SWISSPROT;Acc:A6NKC0]	FAM90A10	0	6.3778	1	6.6859	1	6.977	0	6.8433	-1	6.5893	0	6.8528	-1	6.6402	1	6.8224	6.6147	6.7599	-0.14511	-0.59271	0.1067	2	0.20055
ENSG00000007968	23705509	23730300	1	1p36	protein_coding	Transcription factor E2F2 (E2F-2). [Source:Uniprot/SWISSPROT;Acc:Q14209]	E2F2	0	6.8173	0	7.0086	0	7.1545	0	6.9286	0	6.9045	0	6.9139	-1	6.8507	0	7.0123	6.8507	6.9628	-0.11208	-1.042	0.1257	1	0.20655
ENSG00000069812	6395065	6407317	1	1p36.31	protein_coding	Transcription factor HES-2 (Hairy and enhancer of split 2). [Source:Uniprot/SWISSPROT;Acc:Q9Y543]	HES2	0	6.6442	0	6.9502	0	7.1675	0	6.9802	0	6.9022	0	7.0015	-1	6.8093	0	6.9209	6.8093	6.9381	-0.12881	-0.8243	0.1233	1	0.20655
ENSG00000116726	12757584	12760636	1	1p36.21	protein_coding	PRAME family member 12. [Source:Uniprot/SWISSPROT;Acc:O95522]	PRAMEF12	0	5.0149	0	4.9236	0	5.1981	0	5.1541	0	5.2346	0	5.1524	-1	5.0147	0	5.2433	5.0147	5.1316	-0.11683	-0.97989	0.1224	1	0.20655
ENSG00000116771	15771739	15784192	1	1p36.13	protein_coding	Agmatinase, mitochondrial precursor (EC 3.5.3.11) (Agmatine ureohydrolase) (AUH). [Source:Uniprot/SWISSPROT;Acc:Q9BSE5]	AGMAT	0	6.3882	0	6.7516	0	6.7579	0	6.844	0	6.5088	0	6.9105	-1	6.4324	0	6.6807	6.4324	6.6917	-0.25923	-1.4034	0.1225	1	0.20655
ENSG00000142677	24318848	24342198	1	1p36.11	protein_coding	Interleukin-22 receptor subunit alpha-1 precursor (IL-22R-alpha-1) (Cytokine receptor family 2 member 9) (CRF2-9). [Source:Uniprot/SWISSPROT;Acc:Q8N6P7]	IL22RA1	0	5.6487	0	5.9208	0	5.9859	0	5.8016	0	5.7517	0	5.8577	-1	5.7257	0	5.7853	5.7257	5.8217	-0.096019	-0.86093	0.1254	1	0.20655
ENSG00000142789	22200736	22224238	1	NaN	protein_coding	Elastase-3A precursor (EC 3.4.21.70) (Elastase IIIA) (Protease E). [Source:Uniprot/SWISSPROT;Acc:P09093]	ELA3A	0	6.5081	0	6.842	0	6.9999	0	6.9689	0	6.7646	0	7.1201	-1	6.7496	0	6.9133	6.7496	6.8739	-0.12425	-0.62937	0.1264	1	0.20655
ENSG00000155816	238321604	238711086	1	1q43	protein_coding	Formin-2. [Source:Uniprot/SWISSPROT;Acc:Q9NZ56]	FMN2	0	6.0489	-1	5.8353	0	6.0199	0	5.9649	0	5.61	0	6.1142	0	6.8734	0	5.9124	5.8353	6.0777	-0.24236	-0.62664	0.125	1	0.20655
ENSG00000157358	13514560	13521575	1	1p36.21	protein_coding	PRAME family member 9/15. [Source:Uniprot/SWISSPROT;Acc:Q5VWM5]	PRAMEF15	0	4.3949	0	4.9352	0	4.7003	0	4.9056	0	4.5615	0	4.7723	-1	4.412	0	4.8549	4.412	4.7321	-0.32006	-1.628	0.1248	1	0.20655
ENSG00000159189	22842713	22847190	1	1p36.11	protein_coding	Complement C1q subcomponent subunit C precursor. [Source:Uniprot/SWISSPROT;Acc:P02747]	C1QC	0	6.0275	0	6.151	0	6.5773	0	6.2313	0	6.2444	0	6.3571	-1	6.1248	0	6.3585	6.1248	6.2781	-0.15332	-0.87429	0.123	1	0.20655
ENSG00000162426	8300756	8326814	1	1p36.23	protein_coding	Proton-associated sugar transporter A (PAST-A) (Solute carrier family 45 member 1) (Deleted in neuroblastoma 5 protein) (DNb-5). [Source:Uniprot/SWISSPROT;Acc:Q9Y2W3]	SLC45A1	0	6.1479	0	6.3282	0	6.6554	0	6.3824	0	6.3111	0	6.5047	-1	6.2646	0	6.4501	6.2646	6.3971	-0.13252	-0.82299	0.124	1	0.20655
ENSG00000162460	15941504	15947064	1	1p36.13	protein_coding	Transmembrane protein 82. [Source:Uniprot/SWISSPROT;Acc:A0PJX8]	TMEM82	0	6.8169	0	6.5189	0	6.9539	0	6.7766	0	6.8797	0	6.928	-1	6.7298	0	6.8733	6.7298	6.821	-0.091255	-0.62353	0.1238	1	0.20655
ENSG00000162461	15935396	15940471	1	1p36.13	protein_coding	Solute carrier family 25 member 34. [Source:Uniprot/SWISSPROT;Acc:Q6PIV7]	SLC25A34	0	6.8991	0	7.0903	0	7.1223	0	7.1271	0	6.8547	0	7.1224	-1	6.8843	0	7.1236	6.8843	7.0485	-0.16423	-1.3851	0.1279	1	0.20655
ENSG00000162494	13674057	13712829	1	1p36.21	protein_coding	Leucine-rich repeat-containing protein 38 precursor. [Source:Uniprot/SWISSPROT;Acc:Q5VT99]	LRRC38	0	5.755	0	5.9939	0	6.4361	0	6.0197	0	6.0436	0	6.2343	-1	5.7983	0	6.0561	5.7983	6.077	-0.27863	-1.3156	0.1235	1	0.20655
ENSG00000162543	20385168	20395126	1	1p36.13	protein_coding	UBX domain-containing protein 3. [Source:Uniprot/SWISSPROT;Acc:Q96LJ8]	UBXN10	0	5.4289	0	5.7981	0	5.7703	0	5.7654	0	5.6697	0	5.9906	-1	5.497	0	5.9122	5.497	5.7622	-0.26515	-1.4682	0.1269	1	0.20655
ENSG00000162552	22316385	22342106	1	1p36.23-p35.1	protein_coding	Protein Wnt-4 precursor. [Source:Uniprot/SWISSPROT;Acc:P56705]	WNT4	0	7.341	0	7.4805	0	7.4441	0	7.4049	0	6.9856	0	7.6049	-1	7.3392	0	7.6447	7.3392	7.4151	-0.075888	-0.34884	0.1283	1	0.20655
ENSG00000171608	9634377	9711759	1	1p36.2	protein_coding	Phosphatidylinositol-4,5-bisphosphate 3-kinase catalytic subunit delta isoform (EC 2.7.1.153) (PI3-kinase p110 subunit delta) (PtdIns-3- kinase p110) (PI3K) (p110delta). [Source:Uniprot/SWISSPROT;Acc:O00329]	PIK3CD	0	6.5453	0	6.7509	0	6.9533	0	6.8847	0	6.9761	0	6.8616	-1	6.5827	0	6.7384	6.5827	6.8158	-0.23305	-1.5547	0.1218	1	0.20655
ENSG00000171735	6767971	7752350	1	1p36.31-p36.23	protein_coding	Calmodulin-binding transcription activator 1. [Source:Uniprot/SWISSPROT;Acc:Q9Y6Y1]	CAMTA1	0	6.9679	0	7.156	0	6.9252	0	6.8165	0	6.6475	0	7.0785	-1	6.7137	0	6.9533	6.7137	6.935	-0.22125	-1.3235	0.1233	1	0.20655
ENSG00000171819	11171985	11178624	1	1p36	protein_coding	Angiopoietin-related protein 7 precursor (Angiopoietin-like 7) (Angiopoietin-like factor) (Cornea-derived transcript 6 protein). [Source:Uniprot/SWISSPROT;Acc:O43827]	ANGPTL7	0	4.8576	0	5.1313	0	5.5054	0	5.1853	0	5.2867	0	5.3265	-1	4.9556	0	5.6371	4.9556	5.2757	-0.32008	-1.2556	0.1231	1	0.20655
ENSG00000173641	16213114	16218551	1	1p36.23-p34.3	protein_coding	Heat shock protein beta-7 (HspB7) (Cardiovascular heat shock protein) (cvHsp). [Source:Uniprot/SWISSPROT;Acc:Q9UBY9]	HSPB7	0	5.6906	0	5.9046	0	6.1859	0	5.8506	0	5.8941	0	6.0447	-1	5.8425	0	5.9028	5.8425	5.9248	-0.082223	-0.5294	0.1204	1	0.20655
ENSG00000175147	15315035	15351547	1	1p36.21	protein_coding	Uncharacterized protein C1orf126. [Source:Uniprot/SWISSPROT;Acc:Q8TEB6]	C1orf126	0	5.7779	0	5.3938	0	5.3	0	5.3193	0	4.8637	0	5.8013	-1	4.8661	0	5.6197	4.8661	5.4394	-0.5733	-1.7479	0.1224	1	0.20655
ENSG00000178821	1838889	1840580	1	1p36.33	protein_coding	Transmembrane protein 52 precursor. [Source:Uniprot/SWISSPROT;Acc:Q8NDY8]	TMEM52	0	7.4945	0	7.6317	0	7.8203	0	7.7326	0	7.6973	0	7.8604	-1	7.5995	0	7.8206	7.5995	7.7225	-0.12295	-0.95619	0.1234	1	0.20655
ENSG00000179002	19038680	19058742	1	1p36.13	protein_coding	Taste receptor type 1 member 2 precursor (Sweet taste receptor T1R2) (G-protein coupled receptor 71). [Source:Uniprot/SWISSPROT;Acc:Q8TE23]	TAS1R2	0	5.7617	0	5.9806	0	6.2368	0	5.9679	0	5.9597	0	6.2763	-1	5.9125	0	5.9807	5.9125	6.0234	-0.11087	-0.62509	0.1183	1	0.20655
ENSG00000183888	16203318	16207889	1	1p36.13	protein_coding	Putative uncharacterized protein C1orf64. [Source:Uniprot/SWISSPROT;Acc:Q8NEQ6]	C1orf64	0	5.8718	0	5.983	0	5.8842	0	6.012	0	5.7142	0	6.2699	-1	5.8267	0	6.072	5.8267	5.9724	-0.14576	-0.83083	0.1211	1	0.20655
ENSG00000184454	24755189	24808403	1	1p36.11	protein_coding	Uncharacterized protein C1orf130. [Source:Uniprot/SWISSPROT;Acc:Q5T1S8]	C1orf130	0	5.0406	0	5.1657	0	5.2262	0	5.0857	0	5.1798	0	5.4895	-1	5.0639	0	5.282	5.0639	5.2099	-0.14607	-0.99025	0.1264	1	0.20655
ENSG00000186562	7716940	7718774	8	8p23.1	protein_coding	Beta-defensin 105 precursor (Defensin, beta 105) (Beta-defensin 5) (DEFB-5) (BD-5). [Source:Uniprot/SWISSPROT;Acc:Q8NG35]	DEFB105A	0	4.4677	1	4.9657	1	4.8316	0	4.8201	-1	4.5988	0	4.7028	0	4.8451	1	4.7528	4.5988	4.7694	-0.17063	-1.0923	0.1246	1	0.20655
ENSG00000187082	7327436	7331319	8	8p23.1	protein_coding	Beta-defensin 106 precursor (Defensin, beta 106) (Beta-defensin 6) (DEFB-6) (BD-6). [Source:Uniprot/SWISSPROT;Acc:Q8N104]	DEFB106B	0	3.4419	0	3.4291	0	4.0364	-1	3.2966	0	3.231	0	3.4153	0	3.5766	1	3.6113	3.2966	3.5345	-0.2379	-0.9385	0.1241	1	0.20655	lost in IMR
ENSG00000187961	885830	890958	1	1p36	protein_coding	Kelch-like protein 17 (Actinfilin). [Source:Uniprot/SWISSPROT;Acc:Q6TDP4]	KLHL17	0	7.4752	0	7.6605	0	7.8292	0	7.5837	0	7.4591	0	7.6371	-1	7.4692	0	7.5184	7.4692	7.5947	-0.12552	-0.9736	0.1167	1	0.20655
ENSG00000188822	24073047	24112404	1	1p	protein_coding	Cannabinoid receptor 2 (CB-2) (CB2) (CX5). [Source:Uniprot/SWISSPROT;Acc:P34972]	CNR2	0	4.8921	0	5.1446	0	5.8507	0	5.29	0	5.4052	0	5.6061	-1	5.1286	0	5.6046	5.1286	5.399	-0.27046	-0.83945	0.1236	1	0.20655
ENSG00000198129	7340778	7354243	8	8p23.1	protein_coding	Beta-defensin 107 precursor (Defensin, beta 107) (Beta-defensin 7) (DEFB-7) (BD-7). [Source:Uniprot/SWISSPROT;Acc:Q8IZN7]	DEFB107B	0	3.0474	0	3.4957	0	3.7145	-1	3.2113	0	3.4228	0	3.826	0	3.5439	1	3.6747	3.2113	3.5321	-0.32086	-1.2612	0.1258	1	0.20655	lost in IMR
ENSG00000204480	13567476	13570992	1	1p36.21	protein_coding	PRAME family member 19. [Source:Uniprot/SWISSPROT;Acc:Q5SWL8]	PRAMEF19	0	4.992	0	5.3868	0	5.5636	0	5.2094	0	5.157	0	5.255	-1	5.0402	0	5.3616	5.0402	5.275	-0.23489	-1.2802	0.1278	1	0.20655
ENSG00000204491	13346640	13350156	1	1p36.21	protein_coding	PRAME family member 18. [Source:Uniprot/SWISSPROT;Acc:Q5VWM3]	PRAMEF18	0	4.9597	0	5.2526	0	5.5129	0	5.3439	0	4.8175	0	5.3631	-1	4.9274	0	5.2588	4.9274	5.2155	-0.28815	-1.1866	0.1231	1	0.20655
ENSG00000205073	1843260	1849228	1	1p36.33	protein_coding	Uncharacterized protein C1orf222. [Source:Uniprot/SWISSPROT;Acc:Q69YW0]	C1orf222	0	6.064	0	6.2987	0	6.4776	0	6.4775	0	6.292	0	6.6355	-1	6.2872	0	6.3812	6.2872	6.3752	-0.088047	-0.48425	0.1235	1	0.20655
ENSG00000120948	10995266	11008133	1	1p36.22	protein_coding	TAR DNA-binding protein 43 (TDP-43). [Source:Uniprot/SWISSPROT;Acc:Q13148]	TARDBP	0	9.1924	0	9.0486	0	9.1079	0	9.2368	0	9.1157	0	9.0656	-1	8.9583	0	8.9481	8.9583	9.1022	-0.14382	-1.5098	0.1305	1	0.2073
ENSG00000183114	20751519	20754087	1	1p36.12	protein_coding	Protein FAM43B. [Source:Uniprot/SWISSPROT;Acc:Q6ZT52]	FAM43B	0	8.3387	0	8.4565	0	8.5396	0	8.4523	0	8.1924	0	8.43	-1	8.3057	0	8.5382	8.3057	8.4211	-0.11541	-0.94675	0.1302	1	0.2073
ENSG00000204495	13320001	13325243	1	1p36.21	protein_coding	PRAME family member 13. [Source:Uniprot/SWISSPROT;Acc:Q5VWM6]	PRAMEF13	0	4.3845	0	4.3819	0	4.2135	0	4.6576	0	4.5557	0	4.6956	-1	4.2679	0	4.639	4.2679	4.504	-0.23603	-1.3101	0.1296	1	0.2073
ENSG00000204624	11461882	11520226	1	1p36.22	protein_coding	Patched domain-containing protein 2 (Protein dispatched homolog 3). [Source:Uniprot/SWISSPROT;Acc:Q9P2K9]	PTCHD2	0	7.0237	0	6.9019	0	7.0838	0	7.0876	0	6.6344	0	7.0994	-1	6.6373	0	7.0064	6.6373	6.9767	-0.33946	-2.0489	0.1314	1	0.20781
ENSG00000184022	246822754	246823692	1	1q44	protein_coding	Olfactory receptor 2T10 (Olfactory receptor OR1-64). [Source:Uniprot/SWISSPROT;Acc:Q8NGZ9]	OR2T10	0	4.6291	0	4.6177	0	4.7752	-1	4.5259	-1	4.6746	-1	4.7206	-1	4.5569	0	4.7231	4.6195	4.6863	-0.066794	-0.39571	0.1362	4	0.21446	lost in IMR, MRC5
ENSG00000184674	22706142	22714271	22	22q11.23	protein_coding	Glutathione S-transferase theta-1 (EC 2.5.1.18) (GST class-theta-1) (Glutathione transferase T1-1). [Source:Uniprot/SWISSPROT;Acc:P30711]	GSTT1	-1	5.562	-1	5.7577	-1	5.7619	-1	5.7832	-1	5.4415	-1	5.7311	1	7.536	0	5.6234	5.6729	6.5797	-0.90678	-0.60805	0.1419	6	0.22245	lost in HFF, IMR
ENSG00000189393	7610375	7613385	8	8p23.1	protein_coding	\N	FAM90A13	0	6.0868	1	6.2898	1	6.6798	0	6.5071	-1	6.117	0	6.4703	-1	6.3621	1	6.5021	6.2395	6.4227	-0.18313	-0.48268	0.1467	2	0.22898
ENSG00000171711	7789609	7791647	8	8p23.1	protein_coding	Beta-defensin 2 precursor (BD-2) (hBD-2) (Defensin, beta 2) (Skin- antimicrobial peptide 1) (SAP1). [Source:Uniprot/SWISSPROT;Acc:O15263]	DEFB4	0	4.4435	1	4.8866	1	5.1566	-1	4.7457	-1	4.6123	-1	4.7196	0	4.7732	1	4.9348	4.6925	4.839	-0.14643	-0.44115	0.148	3	0.23001
ENSG00000039139	13745039	13997589	5	5p15.2	protein_coding	Dynein heavy chain 5, axonemal (Ciliary dynein heavy chain 5) (Axonemal beta dynein heavy chain 5). [Source:Uniprot/SWISSPROT;Acc:Q8TE73]	DNAH5	0	4.1963	0	4.4172	0	4.5334	0	4.4285	0	4.3926	0	4.4687	-1	4.3984	0	4.4518	4.3984	4.4126	-0.014221	-0.13484	0.2483	1	0.32323
ENSG00000070886	22762591	22802674	1	1p36.12	protein_coding	Ephrin type-A receptor 8 precursor (EC 2.7.10.1) (Tyrosine-protein kinase receptor EEK) (EPH- and ELK-related kinase) (HEK3). [Source:Uniprot/SWISSPROT;Acc:P29322]	EPHA8	0	6.8583	0	6.9957	0	7.2886	0	7.1756	0	6.8946	0	7.0376	-1	6.9105	0	7.1404	6.9105	7.0558	-0.14529	-0.93568	0.2512	1	0.32323
ENSG00000078900	3558989	3639716	1	1p36.3	protein_coding	Tumor protein p73 (p53-like transcription factor) (p53-related protein). [Source:Uniprot/SWISSPROT;Acc:O15350]	TP73	0	6.7609	0	6.8952	0	7.1028	0	7.0837	0	6.7722	0	7.1674	-1	6.8861	0	7.0226	6.8861	6.9721	-0.086057	-0.52591	0.2539	1	0.32323
ENSG00000082556	54300829	54326747	8	8q11.2	protein_coding	Kappa-type opioid receptor (KOR-1). [Source:Uniprot/SWISSPROT;Acc:P41145]	OPRK1	0	5.5296	0	5.6252	0	5.396	-1	5.4704	0	5.1971	0	5.4914	0	6.0693	0	5.5991	5.4704	5.5582	-0.08781	-0.32827	0.2548	1	0.32323
ENSG00000105695	40474868	40496547	19	19q13.1	protein_coding	Myelin-associated glycoprotein precursor (Siglec-4a). [Source:Uniprot/SWISSPROT;Acc:P20916]	MAG	0	5.76	0	6.0494	0	6.2439	0	6.1706	0	5.8218	0	6.2224	-1	5.9506	0	5.9916	5.9506	6.0371	-0.086544	-0.45169	0.2521	1	0.32323
ENSG00000112699	1569040	2190845	6	6p25	protein_coding	GDP-mannose 4,6 dehydratase (EC 4.2.1.47) (GDP-D-mannose dehydratase) (GMD). [Source:Uniprot/SWISSPROT;Acc:O60547]	GMDS	0	8.2866	0	8.3864	-1	8.1641	0	8.1672	0	8.1491	0	8.4037	0	7.9966	0	8.1901	8.1641	8.2257	-0.061529	-0.4275	0.2438	1	0.32323
ENSG00000116219	16886421	16919239	1	1p36.13	protein_coding	Putative uncharacterized protein (Espin pseudogene) (Fragment). [Source:Uniprot/SPTREMBL;Acc:O95559]	ESPNP	0	6.9752	0	7.255	1	7.3207	0	7.2748	1	6.9213	1	7.3687	-1	7.0453	1	7.1901	7.0453	7.1865	-0.14126	-0.81854	0.2534	1	0.32323
ENSG00000116254	6084440	6162770	1	1p36.3	protein_coding	Chromodomain-helicase-DNA-binding protein 5 (EC 3.6.1.-) (ATP- dependent helicase CHD5) (CHD-5). [Source:Uniprot/SWISSPROT;Acc:Q8TDI0]	CHD5	0	6.5221	0	6.6608	0	6.8374	0	6.6662	0	6.5271	0	6.7493	-1	6.5358	0	6.6869	6.5358	6.6642	-0.12845	-1.1355	0.2513	1	0.32323
ENSG00000116663	11646768	11656994	1	1p36.22	protein_coding	F-box only protein 6 (F-box/G-domain protein 2). [Source:Uniprot/SWISSPROT;Acc:Q9NRD1]	FBXO6	0	6.008	0	6.2526	0	6.3471	0	6.3029	0	6.1781	0	6.4605	-1	6.1817	0	6.337	6.1817	6.2695	-0.087765	-0.60759	0.252	1	0.32323
ENSG00000116785	195010553	195031160	1	1q32	protein_coding	Complement factor H-related protein 3 precursor (FHR-3) (H factor-like protein 3) (DOWN16). [Source:Uniprot/SWISSPROT;Acc:Q02985]	CFHR3	-1	3.4663	-1	3.6126	-1	3.8051	1	3.5779	0	3.706	0	4.086	0	3.66	-1	3.6382	3.6305	3.7575	-0.12697	-0.34866	0.2167	4	0.32323	lost in HFF
ENSG00000117115	17265843	17318535	1	1p35.2-p35.1	protein_coding	Protein-arginine deiminase type-2 (EC 3.5.3.15) (Protein-arginine deiminase type II) (Peptidylarginine deiminase II) (PAD-H19). [Source:Uniprot/SWISSPROT;Acc:Q9Y2J8]	PADI2	0	6.3699	0	6.5592	0	6.5624	0	6.6108	0	6.4009	0	6.5534	-1	6.505	0	6.5706	6.505	6.5182	-0.013198	-0.14182	0.2386	1	0.32323
ENSG00000117154	18306827	18577563	1	1p36.13	protein_coding	Immunoglobulin superfamily member 21 precursor. [Source:Uniprot/SWISSPROT;Acc:Q96ID5]	IGSF21	0	6.2337	0	6.529	0	6.6168	0	6.3734	0	6.1586	0	6.4722	-1	6.2394	0	6.4472	6.2394	6.4044	-0.16503	-1.0184	0.2557	1	0.32323
ENSG00000117215	20311065	20318595	1	1p36.12	protein_coding	Group IID secretory phospholipase A2 precursor (EC 3.1.1.4) (Phosphatidylcholine 2-acylhydrolase GIID) (GIID sPLA2) (PLA2IID) (sPLA(2)-IID) (Secretory-type PLA, stroma-associated homolog). [Source:Uniprot/SWISSPROT;Acc:Q9UNK4]	PLA2G2D	0	6.3994	0	6.6218	0	6.7233	0	6.7886	0	6.5031	0	6.8208	-1	6.6118	0	6.6352	6.6118	6.6418	-0.029979	-0.1972	0.2542	1	0.32323
ENSG00000130940	10619267	10779294	1	1p36.22	protein_coding	Zinc finger protein castor homolog 1 (Castor-related protein) (Zinc finger protein 693). [Source:Uniprot/SWISSPROT;Acc:Q86V15]	CASZ1	0	6.3515	0	6.4397	0	6.6838	0	6.6317	0	6.3363	0	6.6569	-1	6.3527	0	6.594	6.3527	6.5277	-0.17502	-1.1814	0.2513	1	0.32323
ENSG00000132881	16430782	16436178	1	1p36.13	protein_coding	Miro domain-containing protein C1orf89. [Source:Uniprot/SWISSPROT;Acc:Q9BU20]	C1orf89	0	6.2926	0	6.454	0	6.679	0	6.5133	0	6.4514	0	6.7234	-1	6.4531	0	6.5313	6.4531	6.5207	-0.067635	-0.46377	0.2513	1	0.32323
ENSG00000133612	99537066	150472456	7	7q22.1	protein_coding	AP-4 complex subunit mu-1 (Adapter-related protein complex 4 mu-1 subunit) (Mu subunit of AP-4) (AP-4 adapter complex mu subunit) (Mu- adaptin-related protein 2) (Mu4-adaptin) (mu-ARP2) (mu4). [Source:Uniprot/SWISSPROT;Acc:O00189]	AP4M1	1	8.0726	-1	8.138	1	8.2468	1	8.1584	-1	8.0746	-1	8.2336	-1	8.0621	1	8.1993	8.1271	8.1693	-0.042178	-0.27693	0.2172	4	0.32323	lost in IMR, MRC5
ENSG00000142583	9019594	9052257	1	1p36.2	protein_coding	Solute carrier family 2, facilitated glucose transporter member 5 (Glucose transporter type 5, small intestine) (GLUT-5) (Fructose transporter). [Source:Uniprot/SWISSPROT;Acc:P22732]	SLC2A5	0	5.5512	0	5.9168	0	5.9521	0	5.8606	0	5.7878	0	6.1227	-1	5.8487	0	5.9188	5.8487	5.8729	-0.024134	-0.13797	0.2479	1	0.32323
ENSG00000142661	24255112	24311252	1	1p36	protein_coding	Myomesin-3 (Myomesin family member 3). [Source:Uniprot/SWISSPROT;Acc:Q5VTT5]	MYOM3	0	5.8198	0	5.982	0	6.1088	0	5.915	0	5.7932	0	6.1539	-1	5.8874	0	5.9957	5.8874	5.9669	-0.079541	-0.58569	0.2451	1	0.32323
ENSG00000147202	95826365	96746652	NaN	Xq22	protein_coding	Protein diaphanous homolog 2 (Diaphanous-related formin-2) (DRF2). [Source:Uniprot/SWISSPROT;Acc:O60879]	DIAPH2	0	7.5987	0	7.2417	0	6.5767	0	7.3267	0	7.41	0	7.0925	0	6.1353	-1	6.8099	6.8099	7.0545	-0.24461	-0.47275	0.2489	1	0.32323
ENSG00000149527	2397614	2426829	1	1p36.32	protein_coding	1-phosphatidylinositol-4,5-bisphosphate phosphodiesterase eta-2 (EC 3.1.4.11) (Phosphoinositide phospholipase C) (Phospholipase C-eta- 2) (PLC-eta2) (Phosphoinositide phospholipase C-like 4) (Phospholipase C-like protein 4) (PLC-L4). [Source:Uniprot/SWISS	PLCH2	0	6.9907	0	7.1927	0	7.329	0	7.2872	0	7.1305	0	7.3876	-1	7.1749	0	7.2311	7.1749	7.2213	-0.046395	-0.34916	0.2493	1	0.32323
ENSG00000152127	134728300	134922938	2	2q21	protein_coding	Alpha-1,6-mannosylglycoprotein 6-beta-N-acetylglucosaminyltransferase A (EC 2.4.1.155) (Mannoside acetylglucosaminyltransferase 5) (Alpha- mannoside beta-1,6-N-acetylglucosaminyltransferase) (N- acetylglucosaminyl-transferase V) (GNT-V) (GlcNAc-T V). [Sou	MGAT5	-1	8.353	0	8.6684	0	8.5242	0	8.3848	0	8.3259	0	8.7115	0	8.0601	0	8.6863	8.353	8.4802	-0.12723	-0.53231	0.2547	1	0.32323
ENSG00000157873	2479153	2486613	1	1p36.32	protein_coding	Tumor necrosis factor receptor superfamily member 14 precursor (Herpesvirus entry mediator A) (Tumor necrosis factor receptor-like 2) (TR2). [Source:Uniprot/SWISSPROT;Acc:Q92956]	TNFRSF14	0	6.6009	0	6.9018	0	7.0354	0	6.9211	0	6.7032	0	7.1422	-1	6.7887	0	6.9879	6.7887	6.8989	-0.11025	-0.58467	0.2441	1	0.32323
ENSG00000158292	6229993	6243622	1	1p36.31	protein_coding	Probable G-protein coupled receptor 153 (G-protein coupled receptor PGR1). [Source:Uniprot/SWISSPROT;Acc:Q6NV75]	GPR153	0	7.4783	0	7.6357	0	7.7629	0	7.6093	0	7.4595	0	7.7378	-1	7.4964	0	7.5969	7.4964	7.6115	-0.11509	-0.99353	0.2537	1	0.32323
ENSG00000158747	19842313	19857532	1	1p36.3-p36.2	protein_coding	Neuroblastoma suppressor of tumorigenicity 1 precursor (Zinc finger protein DAN) (N03) (DAN domain family member 1). [Source:Uniprot/SWISSPROT;Acc:P41271]	NBL1	0	7.3831	0	7.4424	0	7.6956	0	7.5613	0	7.743	0	7.8471	-1	7.5297	0	7.7994	7.5297	7.6389	-0.10916	-0.60824	0.2492	1	0.32323
ENSG00000158786	20338406	20349466	1	1p35	protein_coding	Group IIF secretory phospholipase A2 precursor (EC 3.1.1.4) (Phosphatidylcholine 2-acylhydrolase GIIF) (GIIF sPLA2) (sPLA(2)-IIF). [Source:Uniprot/SWISSPROT;Acc:Q9BZM2]	PLA2G2F	0	6.0162	0	6.3123	0	6.4481	0	6.1524	0	6.2017	0	6.5178	-1	6.1707	0	6.2802	6.1707	6.2755	-0.1048	-0.60901	0.2412	1	0.32323
ENSG00000159339	17507277	17563082	1	1p36.13	protein_coding	Protein-arginine deiminase type-4 (EC 3.5.3.15) (Protein-arginine deiminase type IV) (Peptidylarginine deiminase IV) (HL-60 PAD). [Source:Uniprot/SWISSPROT;Acc:Q9UM07]	PADI4	0	5.4703	0	5.7922	0	5.9188	0	5.7912	0	5.5953	0	6.0845	-1	5.7575	0	5.8551	5.7575	5.7868	-0.029273	-0.1441	0.2509	1	0.32323
ENSG00000162438	15637522	15652128	1	1p36.21	protein_coding	Chymotrypsin-C precursor (EC 3.4.21.2) (Caldecrin). [Source:Uniprot/SWISSPROT;Acc:Q99895]	CTRC	0	5.5965	0	5.9411	0	5.9997	0	5.8267	0	5.6121	0	6.4021	-1	5.7801	0	6.0639	5.7801	5.9203	-0.14018	-0.50188	0.251	1	0.32323
ENSG00000162444	9979849	9998665	1	1p36.22	protein_coding	Retinoid-binding protein 7 (Cellular retinoic acid-binding protein 4) (CRBP4) (Cellular retinoic acid-binding protein IV) (CRABP-IV). [Source:Uniprot/SWISSPROT;Acc:Q96R05]	RBP7	0	5.7328	0	5.8782	0	5.6299	0	5.9957	0	5.5846	0	5.8942	-1	5.6943	0	5.8469	5.6943	5.7946	-0.10031	-0.66841	0.2554	1	0.32323
ENSG00000162571	1099146	1123178	1	1p36.33	protein_coding	Probable tubulin polyglutamylase TTLL10 (EC 6.-.-.-) (Tubulin-- tyrosine ligase-like protein 10). [Source:Uniprot/SWISSPROT;Acc:Q6ZVT0]	TTLL10	0	7.1282	0	7.2936	0	7.4722	0	7.3853	0	7.1426	0	7.4554	-1	7.252	0	7.3068	7.252	7.312	-0.059993	-0.4344	0.2509	1	0.32323
ENSG00000162572	1204310	1217267	1	1p36.3-p36.2	protein_coding	Amiloride-sensitive sodium channel subunit delta (Epithelial Na(+) channel subunit delta) (Delta-ENaC) (Nonvoltage-gated sodium channel 1 subunit delta) (SCNED) (Delta-NaCH). [Source:Uniprot/SWISSPROT;Acc:P51172]	SCNN1D	0	7.0409	0	7.1981	0	7.4379	0	7.2219	0	7.0685	0	7.421	-1	7.133	0	7.2999	7.133	7.2412	-0.10812	-0.69159	0.2477	1	0.32323
ENSG00000162592	3658822	3678069	1	1p36.32	protein_coding	Coiled-coil domain-containing protein 27. [Source:Uniprot/SWISSPROT;Acc:Q2M243]	CCDC27	0	6.4652	0	6.5719	0	6.7062	0	6.5697	0	6.3721	0	6.7468	-1	6.4976	0	6.6301	6.4976	6.5803	-0.082733	-0.63199	0.2418	1	0.32323
ENSG00000163933	53099851	53139509	3	3p21.1	protein_coding	Protein RFT1 homolog. [Source:Uniprot/SWISSPROT;Acc:Q96AA3]	RFT1	0	8.5902	-1	8.4288	0	8.4684	0	8.4923	0	8.456	0	8.5712	0	8.4081	0	8.3518	8.4288	8.4769	-0.048078	-0.5689	0.2526	1	0.32323
ENSG00000167494	18341485	18345074	17	17p11.2	protein_coding	Putative nitric oxide synthase IIB (EC 1.14.13.39) (NOS type II B) (NOSIIb) (Fragments). [Source:Uniprot/SWISSPROT;Acc:P81272]	NOS2P2	0	6.8405	0	7.2259	0	7.4784	0	7.2694	0	6.9588	0	7.3601	-1	7.2107	0	7.2178	7.2107	7.193	0.017687	0.079635	0.2459	1	0.32323	lost in MRC5
ENSG00000169962	1256589	1260550	1	1p36	protein_coding	Taste receptor type 1 member 3 precursor (Sweet taste receptor T1R3). [Source:Uniprot/SWISSPROT;Acc:Q7RTX0]	TAS1R3	0	6.5204	0	6.7899	0	6.8441	0	6.7687	0	6.5969	0	6.9047	-1	6.7088	0	6.8163	6.7088	6.7487	-0.039883	-0.28774	0.25	1	0.32323
ENSG00000173372	22835705	22838762	1	1p36.3-p34.1	protein_coding	Complement C1q subcomponent subunit A precursor. [Source:Uniprot/SWISSPROT;Acc:P02745]	C1QA	0	5.1848	0	5.0359	0	5.5271	0	5.3988	0	5.4388	0	5.5412	-1	5.304	0	5.5057	5.304	5.376	-0.072063	-0.37327	0.2506	1	0.32323
ENSG00000175262	10929120	10946877	1	1p36.22	protein_coding	Uncharacterized protein C1orf127. [Source:Uniprot/SWISSPROT;Acc:Q8N9H9]	C1orf127	0	6.1899	0	6.3745	0	6.6011	0	6.4733	0	6.31	0	6.5274	-1	6.3203	0	6.4076	6.3203	6.412	-0.091713	-0.66543	0.2467	1	0.32323
ENSG00000177553	11749386	11760935	1	1p36.22	protein_coding	Putative uncharacterized protein DKFZp434E1410 (Fragment). [Source:Uniprot/SPTREMBL;Acc:Q8NDG0]	C1orf167	0	6.9459	0	7.1884	0	7.3018	0	7.1908	0	7.031	0	7.2925	-1	7.0447	0	7.2972	7.0447	7.1782	-0.13352	-0.95056	0.2549	1	0.32323
ENSG00000179403	1360772	1366008	1	1p36.33	protein_coding	von Willebrand factor A domain-containing protein 1 precursor. [Source:Uniprot/SWISSPROT;Acc:Q6PCB0]	VWA1	0	8.0419	0	8.1875	0	8.4264	0	8.3904	0	8.0148	0	8.4973	-1	8.0704	0	8.3331	8.0704	8.2702	-0.1998	-1.0468	0.2428	1	0.32323
ENSG00000183506	20157287	20201780	22	22q11.21	protein_coding	Putative phosphatidylinositol 4-kinase alpha-like protein. [Source:Uniprot/SWISSPROT;Acc:A4QPH2]	PI4KAP2	0	9.9677	0	9.8889	0	9.7216	0	9.3057	-1	9.3997	0	9.4775	0	9.1867	0	9.6664	9.3997	9.6021	-0.20233	-0.6938	0.2467	1	0.32323	lost in IMR
ENSG00000184163	1167696	1171965	1	1p36.33	protein_coding	Protein FAM132A precursor. [Source:Uniprot/SWISSPROT;Acc:Q5T7M4]	FAM132A	0	7.2389	0	7.4764	0	7.6818	0	7.5132	0	7.2087	0	7.6114	-1	7.4258	0	7.5122	7.4258	7.4632	-0.037426	-0.21036	0.251	1	0.32323
ENSG00000184408	119701923	120177623	7	7q31	protein_coding	Potassium voltage-gated channel subfamily D member 2 (Voltage-gated potassium channel subunit Kv4.2). [Source:Uniprot/SWISSPROT;Acc:Q9NZV8]	KCND2	0	5.6646	0	6.3287	0	6.3914	0	6.5115	0	5.68	0	6.1435	-1	5.8431	0	6.2697	5.8431	6.1414	-0.29822	-0.87861	0.2522	1	0.32323	lost in MRC5
ENSG00000185519	16256852	16272714	1	1p36.13	protein_coding	Protein FAM131C. [Source:Uniprot/SWISSPROT;Acc:Q96AQ9]	FAM131C	0	6.4242	0	6.4953	0	6.7456	0	6.7755	0	6.5358	0	6.7431	-1	6.5337	0	6.74	6.5337	6.6371	-0.10338	-0.70664	0.2487	1	0.32323
ENSG00000186226	151025314	151027523	1	1q21.3	protein_coding	Late cornified envelope protein 1E (Late envelope protein 5). [Source:Uniprot/SWISSPROT;Acc:Q5T753]	LCE1E	0	5.6436	-1	5.7724	0	6.1201	0	5.9232	0	5.9021	0	5.998	0	5.624	0	6.0268	5.7724	5.8911	-0.11873	-0.62573	0.2442	1	0.32323
ENSG00000186827	1136583	1139411	1	1p36	protein_coding	Tumor necrosis factor receptor superfamily member 4 precursor (OX40L receptor) (ACT35 antigen) (TAX transcriptionally-activated glycoprotein 1 receptor) (CD134 antigen). [Source:Uniprot/SWISSPROT;Acc:P43489]	TNFRSF4	0	6.8691	0	7.2731	0	7.3523	0	7.3416	0	6.9789	0	7.3599	-1	7.11	0	7.216	7.11	7.1987	-0.088659	-0.45008	0.2543	1	0.32323
ENSG00000186891	1128752	1131952	1	1p36.3	protein_coding	Tumor necrosis factor receptor superfamily member 18 precursor (Glucocorticoid-induced TNFR-related protein) (Activation-inducible TNFR family receptor). [Source:Uniprot/SWISSPROT;Acc:Q9Y5U5]	TNFRSF18	0	7.5155	0	7.7224	0	7.8278	0	7.7736	0	7.506	0	7.8918	-1	7.6323	0	7.8105	7.6323	7.7211	-0.088812	-0.58185	0.2424	1	0.32323
ENSG00000187017	6407435	6443591	1	1p36.31	protein_coding	Espin (Ectoplasmic specialization protein) (Autosomal recessive deafness type 36 protein). [Source:Uniprot/SWISSPROT;Acc:B1AK53]	ESPN	0	7.3459	0	7.6481	0	7.7338	0	7.6799	0	7.3255	0	7.6923	-1	7.4699	0	7.5872	7.4699	7.5732	-0.10337	-0.61379	0.2523	1	0.32323
ENSG00000187583	891740	900339	1	1p36.33	protein_coding	Pleckstrin homology domain-containing family N member 1. [Source:Uniprot/SWISSPROT;Acc:Q494U1]	PLEKHN1	0	7.1317	0	7.2684	0	7.4618	0	7.3789	0	7.0943	0	7.3104	-1	7.1752	0	7.3208	7.1752	7.2809	-0.10574	-0.81088	0.2504	1	0.32323
ENSG00000187942	22011345	22024301	1	1p36.12	protein_coding	Low-density lipoprotein receptor class A domain-containing protein 2 precursor. [Source:Uniprot/SWISSPROT;Acc:Q5SZI1]	LDLRAD2	0	6.6152	0	6.6871	0	6.8935	0	6.8621	0	6.5443	0	6.8801	-1	6.6354	0	6.7169	6.6354	6.7427	-0.1073	-0.77427	0.2462	1	0.32323
ENSG00000188290	924208	925333	1	1p36	protein_coding	Transcription factor HES-4 (Hairy and enhancer of split 4) (bHLH factor Hes4). [Source:Uniprot/SWISSPROT;Acc:Q9HCC6]	HES4	0	7.8348	0	8.0719	0	8.1767	0	8.06	0	7.6819	0	8.2475	-1	7.8628	0	7.9321	7.8628	8.0007	-0.13785	-0.69755	0.2518	1	0.32323
ENSG00000196581	4614965	4743711	1	1p36.32	protein_coding	Adherens junction-associated protein 1 (Membrane protein shrew-1). [Source:Uniprot/SWISSPROT;Acc:Q9UKB5]	AJAP1	0	5.7666	0	6.2878	0	6.5166	0	6.0078	0	5.7256	0	6.0523	-1	5.8218	0	6.4097	5.8218	6.1095	-0.28772	-0.93664	0.2485	1	0.32323
ENSG00000197241	8985946	9008991	1	1p36.2	protein_coding	Solute carrier family 2, facilitated glucose transporter member 7 (Glucose transporter type 7) (GLUT-7). [Source:Uniprot/SWISSPROT;Acc:Q6PXP3]	SLC2A7	0	5.8887	0	6.1681	0	6.2878	0	6.0554	0	5.8026	0	6.3006	-1	5.9361	0	6.1054	5.9361	6.0869	-0.15086	-0.79872	0.2536	1	0.32323
ENSG00000204478	13609494	13620390	1	1p36.21	protein_coding	PRAME family member 20/21. [Source:Uniprot/SWISSPROT;Acc:Q5VT98]	PRAMEF20	0	5.7699	0	5.8882	0	6.0341	0	5.7296	0	5.9307	0	6.2245	-1	5.8763	0	6.0409	5.8763	5.9454	-0.069142	-0.40398	0.2484	1	0.32323
ENSG00000204518	12627153	12649684	1	1p36.21	protein_coding	Arylacetamide deacetylase-like 4 (EC 3.1.1.-). [Source:Uniprot/SWISSPROT;Acc:Q5VUY2]	AADACL4	0	4.9005	0	4.924	0	5.1449	0	5.0576	0	4.8083	0	5.4289	-1	4.869	0	4.827	4.869	5.013	-0.14403	-0.65578	0.2462	1	0.32323
ENSG00000173673	6226849	6228225	1	1p36.31	protein_coding	Transcription factor HES-3 (Hairy and enhancer of split 3). [Source:Uniprot/SWISSPROT;Acc:Q5TGS1]	HES3	0	7.0061	0	7.5771	0	7.56	0	7.5114	0	6.9593	0	7.3571	-1	7.0825	0	7.3448	7.0825	7.3308	-0.24829	-0.97369	0.257	1	0.32373
ENSG00000142606	2511941	2554289	1	1p36	protein_coding	Membrane metallo-endopeptidase-like 1 (EC 3.4.24.11) (Membrane metallo-endopeptidase-like 2) (Neprilysin-2) (Neprilysin II) (NL2) (NEPII) (NEP2(m)) [Contains: Membrane metallo-endopeptidase-like 1, soluble form (Neprilysin-2 secreted) (NEP2(s))]. [Source:	MMEL1	0	5.868	0	6.1243	0	6.1592	0	6.1225	0	5.8737	0	6.1144	-1	6.0352	0	6.154	6.0352	6.0594	-0.024259	-0.18672	0.2594	1	0.32561
ENSG00000072694	159899575	159914575	1	1q23	protein_coding	Low affinity immunoglobulin gamma Fc region receptor II-b precursor (Fc-gamma RII-b) (FcRII-b) (IgG Fc receptor II-b) (Fc-gamma-RIIb) (CD32 antigen) (CDw32). [Source:Uniprot/SWISSPROT;Acc:P31994]	FCGR2C	0	5.2036	0	5.37	0	5.4402	-1	5.2654	-1	5.2886	-1	5.4648	0	5.3721	0	5.4743	5.3396	5.372	-0.032465	-0.15221	0.3241	3	0.40541	lost in IMR
ENSG00000183310	246803725	246804681	1	1q44	protein_coding	Olfactory receptor 2T34 (Olfactory receptor OR1-63). [Source:Uniprot/SWISSPROT;Acc:Q8NGX1]	OR2T34	0	5.4063	0	5.4123	0	5.739	0	5.5203	-1	5.4465	-1	5.5198	0	5.4642	0	5.7253	5.4832	5.5446	-0.061382	-0.30251	0.3636	2	0.45324	lost in IMR, MRC5
ENSG00000009709	18830087	18944010	1	1p36.13	protein_coding	Paired box protein Pax-7 (HUP1). [Source:Uniprot/SWISSPROT;Acc:P23759]	PAX7	0	6.1296	0	6.2813	0	6.6012	0	6.5316	0	6.2337	0	6.6573	-1	6.391	0	6.4306	6.391	6.4093	-0.018326	-0.09179	0.3785	1	0.45394
ENSG00000049249	7902495	7923474	1	1p36	protein_coding	Tumor necrosis factor receptor superfamily member 9 precursor (4-1BB ligand receptor) (T-cell antigen 4-1BB homolog) (T-cell antigen ILA) (CD137 antigen) (CDw137). [Source:Uniprot/SWISSPROT;Acc:Q07011]	TNFRSF9	0	5.468	0	5.3625	0	5.4911	0	6.0252	0	5.6195	0	5.905	-1	5.5048	0	5.7201	5.5048	5.6559	-0.15112	-0.62352	0.3768	1	0.45394
ENSG00000051415	103999825	104102834	1	1p21	protein_coding	Alpha-amylase 1 precursor (EC 3.2.1.1) (1,4-alpha-D-glucan glucanohydrolase 1) (Salivary alpha-amylase). [Source:Uniprot/SWISSPROT;Acc:P04745]	AMY1A	0	4.6479	0	4.5314	0	4.7949	0	4.6594	0	4.4579	0	4.9046	-1	4.583	0	4.524	4.583	4.6457	-0.062751	-0.39343	0.3776	1	0.45394	lost in MRC5
ENSG00000117148	17954395	18026145	1	1p36.2-p35	protein_coding	Actin-like protein 8 (Cancer/testis antigen 57) (CT57). [Source:Uniprot/SWISSPROT;Acc:Q9H568]	ACTL8	0	5.7556	0	5.8218	0	6.1113	0	5.6402	0	5.8756	0	5.9327	-1	5.8552	0	5.9885	5.8552	5.8751	-0.019953	-0.12867	0.3729	1	0.45394
ENSG00000173369	22852269	22860616	1	1p36.3-p34.1	protein_coding	Complement C1q subcomponent subunit B precursor. [Source:Uniprot/SWISSPROT;Acc:P02746]	C1QB	0	6.2498	0	6.4556	0	6.5275	0	6.2879	0	6.1723	0	6.7037	-1	6.312	0	6.3556	6.312	6.3932	-0.081142	-0.44424	0.3795	1	0.45394
ENSG00000173662	6538021	6562403	1	1p36.23	protein_coding	Taste receptor type 1 member 1 precursor (G-protein coupled receptor 70). [Source:Uniprot/SWISSPROT;Acc:Q7RTX1]	TAS1R1	0	6.2492	0	6.2741	0	6.4637	0	6.3422	0	6.192	0	6.5543	-1	6.316	0	6.4144	6.316	6.3557	-0.039705	-0.30829	0.3757	1	0.45394
ENSG00000174876	104031560	104040599	1	1p21	protein_coding	Alpha-amylase 1 precursor (EC 3.2.1.1) (1,4-alpha-D-glucan glucanohydrolase 1) (Salivary alpha-amylase). [Source:Uniprot/SWISSPROT;Acc:P04745]	AMY1B	0	4.9861	0	5.1672	0	4.9467	0	5.2325	0	5.0975	0	5.3878	-1	5.0909	0	5.0684	5.0909	5.1266	-0.035746	-0.23619	0.3709	1	0.45394	lost in MRC5
ENSG00000181903	55186202	55190738	11	11q11	protein_coding	Olfactory receptor 4C6 (Olfactory receptor OR11-138). [Source:Uniprot/SWISSPROT;Acc:Q8NH72]	OR4C6	0	3.7396	0	3.905	0	4.5785	0	4.2323	0	4.1683	0	4.9602	-1	4.0917	0	3.9169	4.0917	4.2144	-0.12267	-0.28638	0.374	1	0.45394
ENSG00000186579	7720104	7723985	8	8p23.1	protein_coding	Beta-defensin 106 precursor (Defensin, beta 106) (Beta-defensin 6) (DEFB-6) (BD-6). [Source:Uniprot/SWISSPROT;Acc:Q8N104]	DEFB106A	0	3.2191	1	3.3811	1	3.7723	0	3.8564	-1	3.4616	0	3.5691	0	3.2728	1	3.7434	3.4616	3.5449	-0.083217	-0.32402	0.3661	1	0.45394
ENSG00000187144	16594763	16636506	1	1p36.13	protein_coding	Spermatogenesis-associated protein 21. [Source:Uniprot/SWISSPROT;Acc:Q7Z572]	SPATA21	0	5.9045	0	6.0626	0	6.2418	0	6.1082	0	6.0621	0	6.2186	-1	6.0991	0	6.1703	6.0991	6.1097	-0.01065	-0.092483	0.3701	1	0.45394
ENSG00000188984	12698705	12711313	1	1p36.21	protein_coding	Arylacetamide deacetylase-like 3 (EC 3.1.1.-). [Source:Uniprot/SWISSPROT;Acc:Q5VUY0]	AADACL3	0	4.9577	0	5.0635	0	5.2909	0	5.1158	0	5.3125	0	5.2309	-1	5.1239	0	5.1378	5.1239	5.1584	-0.034583	-0.27048	0.3782	1	0.45394
ENSG00000198838	31390469	31945591	15	15q14-q15	protein_coding	Ryanodine receptor 3 (Brain-type ryanodine receptor) (RyR3) (RYR-3) (Brain ryanodine receptor-calcium release channel). [Source:Uniprot/SWISSPROT;Acc:Q15413]	RYR3	0	5.2334	0	5.0969	0	5.2847	-1	5.1368	0	4.8841	0	5.2711	0	5.1712	0	5.1361	5.1368	5.1539	-0.017106	-0.12419	0.3806	1	0.45394
ENSG00000204481	13540856	13546098	1	1p36.21	protein_coding	PRAME family member 14. [Source:Uniprot/SWISSPROT;Acc:Q5SWL7]	PRAMEF14	0	4.0495	0	4.1047	0	4.4827	0	4.4855	0	4.2173	0	4.4768	-1	4.3219	0	4.4448	4.3219	4.323	-0.0011816	-0.0061149	0.379	1	0.45394
ENSG00000178287	7742812	7758728	8	8p23.1	protein_coding	sperm associated antigen 11B isoform H preproprotein [Source:RefSeq_peptide;Acc:NP_478109]	SPAG11A	0	5.3362	1	5.4311	1	5.4792	-1	5.4852	-1	5.2473	-1	5.494	0	5.3432	1	5.4946	5.4088	5.4169	-0.0080491	-0.037574	0.42	3	0.49927	lost in IMR
ENSG00000177023	7315236	7320014	8	8p23.1	protein_coding	Beta-defensin 104 precursor (Defensin, beta 104) (Beta-defensin 4) (DEFB-4) (BD-4) (hBD-4). [Source:Uniprot/SWISSPROT;Acc:Q8WTQ1]	DEFB104B	0	3.8294	0	4.1162	0	4.3525	-1	4.3197	0	4.1216	0	4.2125	-1	4.0245	0	4.2524	4.1721	4.1474	0.024644	0.063573	0.4688	2	0.55544	lost in IMR, MRC5
ENSG00000095203	110974075	111122842	9	9q22.1-q22.3	protein_coding	Band 4.1-like protein 4B (Protein EHM2) (FERM-containing protein CG1). [Source:Uniprot/SWISSPROT;Acc:Q9H329]	EPB41L4B	0	5.9832	0	6.3911	0	6.2002	0	6.2854	0	5.8948	0	6.0992	-1	6.1471	0	6.0864	6.1471	6.1343	0.012746	0.07424	0.4974	1	0.56621
ENSG00000142609	1874612	1925136	1	1p36.33	protein_coding	Uncharacterized protein KIAA1751. [Source:Uniprot/SWISSPROT;Acc:Q9C0B2]	KIAA1751	0	5.3482	0	5.5329	0	5.7503	0	5.5229	0	5.5459	0	5.6176	-1	5.5625	0	5.645	5.5625	5.5661	-0.0036313	-0.029063	0.5008	1	0.56621
ENSG00000150867	22863772	23043509	10	10p12.2	protein_coding	Phosphatidylinositol-5-phosphate 4-kinase type-2 alpha (EC 2.7.1.149) (Phosphatidylinositol-5-phosphate 4-kinase type II alpha) (1- phosphatidylinositol-5-phosphate 4-kinase 2-alpha) (PtdIns(5)P-4- kinase isoform 2-alpha) (PIP4KII-alpha) (Diphosphoinositi	PIP4K2A	-1	8.2816	0	8.2968	0	8.2681	0	8.1825	0	8.3381	0	7.9664	0	8.3915	0	8.0257	8.2816	8.2099	0.071683	0.44695	0.4998	1	0.56621
ENSG00000158321	68702576	69895776	7	7p13	protein_coding	Autism susceptibility gene 2 protein. [Source:Uniprot/SWISSPROT;Acc:Q8WXX7]	AUTS2	0	6.9926	0	7.3008	0	7.8393	0	7.5609	0	7.6147	-1	7.5799	0	8.1294	0	7.414	7.5799	7.5502	0.029674	0.080516	0.4951	1	0.56621
ENSG00000168903	180348507	180366317	5	5q35	protein_coding	Butyrophilin-like protein 3 precursor (Butyrophilin-like receptor). [Source:Uniprot/SWISSPROT;Acc:Q6UXE8]	BTNL3	0	5.126	0	5.4664	0	5.6361	0	5.5092	0	5.1986	0	5.5743	0	5.4308	-1	5.4868	5.4868	5.4202	0.066554	0.35064	0.5007	1	0.56621
ENSG00000169717	2927906	2929325	1	1p36.3	protein_coding	Actin-related protein T2 (ARP-T2) (Actin-related protein M2). [Source:Uniprot/SWISSPROT;Acc:Q8TDY3]	ACTRT2	0	5.93	0	6.2014	0	6.5374	0	6.4311	0	6.0569	0	6.399	-1	6.3926	0	6.1692	6.3926	6.2464	0.14618	0.66945	0.5047	1	0.56621
ENSG00000174982	55174956	55175891	11	11q11	protein_coding	Olfactory receptor 4S2 (Olfactory receptor OR11-137). [Source:Uniprot/SWISSPROT;Acc:Q8NH73]	OR4S2	0	3.7251	0	4.0996	0	3.9645	0	4.1558	0	3.8266	0	4.0733	-1	4.0097	0	3.7825	4.0097	3.9468	0.062925	0.36956	0.4979	1	0.56621
ENSG00000183098	92677711	93853948	13	13q32	protein_coding	Glypican-6 precursor [Contains: Secreted glypican-6]. [Source:Uniprot/SWISSPROT;Acc:Q9Y625]	GPC6	0	9.5332	0	9.5715	-1	9.4369	0	9.4345	0	9.3073	0	9.4049	1	8.8933	0	9.5945	9.4369	9.3913	0.045611	0.18856	0.5042	1	0.56621
ENSG00000185008	76069335	77779351	3	3p12.3	protein_coding	Roundabout homolog 2 precursor. [Source:Uniprot/SWISSPROT;Acc:Q9HCK4]	ROBO2	0	6.3912	0	6.4751	-1	6.7121	0	6.6347	0	7.0134	0	7.0875	0	7.5487	0	6.6064	6.7121	6.8224	-0.11032	-0.26722	0.5042	1	0.56621
ENSG00000187225	150839762	150840186	1	1q21.3	protein_coding	Late cornified envelope protein 3C (Late envelope protein 15) (Small proline-rich-like epidermal differentiation complex protein 3A). [Source:Uniprot/SWISSPROT;Acc:Q5T5A8]	LCE3C	-1	6.3033	-1	6.2402	-1	6.687	-1	6.4764	-1	6.2349	-1	6.5626	1	6.4357	-1	6.5842	6.4412	6.4357	0.0055058	0.030249	0.504	7	0.56621	lost in HFF, IMR
ENSG00000187642	900447	907336	1	1p36.33	protein_coding	Uncharacterized protein C1orf170. [Source:Uniprot/SWISSPROT;Acc:Q5SV97]	C1orf170	0	6.5294	0	6.4567	0	6.7852	0	6.5884	0	6.3962	0	6.4982	-1	6.5356	0	6.6175	6.5356	6.5531	-0.017447	-0.13741	0.498	1	0.56621
ENSG00000187730	1940703	1952050	1	1p36.3	protein_coding	Gamma-aminobutyric acid receptor subunit delta precursor (GABA(A) receptor subunit delta). [Source:Uniprot/SWISSPROT;Acc:O14764]	GABRD	0	6.4898	0	6.6566	0	6.8375	0	6.6115	0	6.4507	0	6.7661	-1	6.6853	0	6.779	6.6853	6.6559	0.0294	0.19825	0.4993	1	0.56621
ENSG00000187980	20363071	20374274	1	1p36.12	protein_coding	Putative inactive group IIC secretory phospholipase A2 precursor (Phosphatidylcholine 2-acylhydrolase GIIC). [Source:Uniprot/SWISSPROT;Acc:Q5R387]	PLA2G2C	0	5.1845	0	5.4486	0	5.4686	0	5.2552	0	5.357	0	5.5853	-1	5.4523	0	5.4624	5.4523	5.3945	0.057765	0.41843	0.5036	1	0.56621
ENSG00000188784	20119387	20122697	1	1p36.13	protein_coding	Group IIE secretory phospholipase A2 precursor (EC 3.1.1.4) (Phosphatidylcholine 2-acylhydrolase GIIE) (GIIE sPLA2) (sPLA(2)-IIE). [Source:Uniprot/SWISSPROT;Acc:Q9NZK7]	PLA2G2E	0	6.6431	0	6.6392	0	6.8858	0	6.6266	0	6.5604	0	6.887	-1	6.6462	0	6.8166	6.6462	6.7227	-0.076459	-0.56142	0.5019	1	0.56621
ENSG00000197921	2450046	2451544	1	1p36	protein_coding	Transcription factor HES-5 (Hairy and enhancer of split 5). [Source:Uniprot/SWISSPROT;Acc:Q5TA89]	HES5	0	7.1454	0	7.2357	0	7.5327	0	7.2122	0	6.9685	0	7.4703	-1	7.2662	0	7.2879	7.2662	7.2647	0.0015709	0.0081997	0.4959	1	0.56621
ENSG00000204377	16427757	16428681	1	1p36.13	protein_coding	\N	C1orf134	0	6.2681	0	6.0849	0	5.6197	0	5.692	0	5.5075	0	5.8739	-1	5.7987	0	5.7788	5.7987	5.8321	-0.033463	-0.12519	0.4936	1	0.56621
ENSG00000204464	15367560	15370400	1	1p36.21	protein_coding	Putative uncharacterized protein C1orf195. [Source:Uniprot/SWISSPROT;Acc:Q5TG92]	C1orf195	0	4.4007	0	4.7123	0	5.0057	0	4.3708	0	4.0564	0	4.343	-1	4.4454	0	4.7047	4.4454	4.5134	-0.067979	-0.21689	0.5021	1	0.56621
ENSG00000187238	150852911	150853198	1	1q21.3	protein_coding	Late cornified envelope protein 3B (Late envelope protein 14). [Source:Uniprot/SWISSPROT;Acc:Q5TA77]	LCE3B	-1	8.7231	-1	8.706	0	8.7409	0	8.753	0	8.6821	0	8.9692	1	8.6404	-1	8.8792	8.7694	8.7571	0.01232	0.055387	0.5112	3	0.57172	lost in IMR
ENSG00000179087	141342148	141453015	7	7q34	protein_coding	Maltase-glucoamylase, intestinal [Includes: Maltase (EC 3.2.1.20) (Alpha-glucosidase); Glucoamylase (EC 3.2.1.3) (Glucan 1,4-alpha- glucosidase)]. [Source:Uniprot/SWISSPROT;Acc:O43451]	MGAM	0	4.5418	0	4.6332	0	4.7571	0	4.5444	-1	4.4339	-1	4.7672	0	4.5289	0	4.5696	4.6006	4.5958	0.0047343	0.014658	0.5304	2	0.59135	lost in IMR
ENSG00000120071	41463181	41625943	17	17q21.31	protein_coding	Uncharacterized protein KIAA1267. [Source:Uniprot/SWISSPROT;Acc:Q7Z3B3]	KIAA1267	0	8.8032	-1	8.8527	0	8.7832	0	8.7457	0	8.9898	0	8.7685	0	8.8728	0	8.7174	8.8527	8.8115	0.041193	0.44475	0.6199	1	0.68441
ENSG00000131686	8928509	8957733	1	1p36.2	protein_coding	Carbonic anhydrase 6 precursor (EC 4.2.1.1) (Carbonic anhydrase VI) (Carbonate dehydratase VI) (CA-VI) (Secreted carbonic anhydrase) (Salivary carbonic anhydrase). [Source:Uniprot/SWISSPROT;Acc:P23280]	CA6	0	4.8186	0	4.9956	0	5.1127	0	5.0592	0	4.9756	0	5.2786	-1	5.1088	0	5.0867	5.1088	5.0467	0.062086	0.4398	0.6208	1	0.68441
ENSG00000142611	2975604	3345043	1	1p36.23-p33	protein_coding	PR domain zinc finger protein 16 (PR domain-containing protein 16) (Transcription factor MEL1). [Source:Uniprot/SWISSPROT;Acc:Q9HAZ2]	PRDM16	0	6.6143	0	6.8277	0	7.0362	0	6.8121	0	6.9862	0	7.0763	-1	7.0011	0	6.8642	7.0011	6.8881	0.11297	0.70987	0.6208	1	0.68441
ENSG00000169918	29562621	29734834	15	15q13.1	protein_coding	OTU domain-containing protein 7A (EC 3.-.-.-) (Zinc finger protein Cezanne 2). [Source:Uniprot/SWISSPROT;Acc:Q8TE49]	OTUD7A	0	6.9477	0	7.1054	0	7.2119	-1	7.0815	0	6.8954	0	7.042	0	6.9951	0	7.0226	7.0815	7.0314	0.050025	0.48035	0.6215	1	0.68441
ENSG00000185433	25680010	25725884	21	21q21.3	protein_coding	Uncharacterized protein C21orf42. [Source:Uniprot/SWISSPROT;Acc:P58513]	NCRNA00158	0	3.7644	0	3.8242	0	4	0	3.9881	0	3.6491	0	3.8578	-1	3.871	0	3.8576	3.871	3.8487	0.022218	0.18135	0.6279	1	0.68516
ENSG00000186153	76691052	77803532	16	16q23.3-q24.1	protein_coding	WW domain-containing oxidoreductase isoform 2 [Source:RefSeq_peptide;Acc:NP_570607]	WWOX	-1	7.1121	0	7.1159	0	7.1845	0	6.6566	0	6.6282	0	6.8178	0	6.7523	0	6.8942	7.1121	6.8642	0.24793	1.147	0.627	1	0.68516
ENSG00000187634	850393	869824	1	1p36.33	protein_coding	Sterile alpha motif domain-containing protein 11. [Source:Uniprot/SWISSPROT;Acc:Q96NU1]	SAMD11	0	7.4603	0	7.6052	0	7.7832	0	7.6086	0	7.4217	0	7.8008	-1	7.6307	0	7.5709	7.6307	7.6073	0.023459	0.16201	0.6266	1	0.68516
ENSG00000101307	1493029	1548689	20	20p13	protein_coding	Signal regulatory protein beta-1 precursor (SIRP-beta-1) (CD172b antigen). [Source:Uniprot/SWISSPROT;Acc:O00241]	SIRPB1	-1	5.0191	0	5.0899	-1	5.3537	-1	5.063	-1	5.2286	-1	5.3117	-1	5.0494	0	5.1082	5.1709	5.099	0.071914	0.45352	0.6399	6	0.69403	lost in HFF, IMR, MRC5
ENSG00000185774	20339328	21559402	4	4p15.32	protein_coding	Kv channel-interacting protein 4 (KChIP4) (A-type potassium channel modulatory protein 4) (Potassium channel-interacting protein 4) (Calsenilin-like protein). [Source:Uniprot/SWISSPROT;Acc:Q6PIL6]	KCNIP4	-1	4.4586	0	4.3719	0	4.3703	0	4.5346	0	4.3784	0	4.46	0	5.5235	-1	4.681	4.5698	4.6065	-0.036667	-0.059985	0.6385	2	0.69403
ENSG00000156299	31412607	31853161	21	21q22.1	protein_coding	T-lymphoma invasion and metastasis-inducing protein 1 (TIAM-1). [Source:Uniprot/SWISSPROT;Acc:Q13009]	TIAM1	-1	7.6303	0	7.6308	0	7.7998	0	7.5832	0	7.6672	0	7.4876	0	7.6651	-1	7.7576	7.6939	7.639	0.054985	0.28435	0.6761	2	0.73108
ENSG00000177151	246868211	246869182	1	1q44	protein_coding	Olfactory receptor 2T35 (Olfactory receptor OR1-66). [Source:Uniprot/SWISSPROT;Acc:Q8NGX2]	OR2T35	0	5.7359	0	5.8593	0	5.9537	-1	5.7956	0	5.6619	-1	6.1491	-1	5.8573	0	6.0273	5.934	5.8476	0.086381	0.25451	0.7297	3	0.78667	lost in IMR
ENSG00000066827	135559215	135794463	8	8q24.23	protein_coding	Zinc finger protein 406 (ZFAT zinc finger 1). [Source:Uniprot/SWISSPROT;Acc:Q9P243]	ZFAT	0	5.9942	0	6.1736	0	6.2216	-1	6.2395	0	6.1461	0	6.1307	0	6.2541	0	6.0691	6.2395	6.1413	0.098205	1.1073	0.7489	1	0.78823
ENSG00000127529	14913175	14914260	19	19p13.1	protein_coding	Olfactory receptor 7C2 (Olfactory receptor 19-18) (OR19-18). [Source:Uniprot/SWISSPROT;Acc:O60412]	OR7C2	-1	5.095	0	4.8453	0	4.8055	0	4.7837	0	4.8146	0	5.2293	0	4.7252	0	4.8354	5.095	4.8627	0.23226	1.3956	0.7531	1	0.78823
ENSG00000133216	22909918	23114410	1	1p36.1-p35	protein_coding	Ephrin type-B receptor 2 precursor (EC 2.7.10.1) (Tyrosine-protein kinase receptor EPH-3) (DRT) (Receptor protein-tyrosine kinase HEK5) (ERK) (Tyrosine-protein kinase TYRO5) (Renal carcinoma antigen NY-REN- 47). [Source:Uniprot/SWISSPROT;Acc:P29323]	EPHB2	0	8.0598	0	7.9607	0	8.0759	0	8.1536	0	8.1863	0	8.2981	-1	8.2457	0	8.0322	8.2457	8.1095	0.13619	1.2172	0.7504	1	0.78823
ENSG00000162545	20681472	20685315	1	1p36.12	protein_coding	calcium/calmodulin-dependent protein kinase II inhibitor 1 [Source:RefSeq_peptide;Acc:NP_061054]	CAMK2N1	0	8.0026	0	8.0719	0	8.0205	0	8.2913	0	8.2433	0	8.3713	-1	8.3639	0	8.0276	8.3639	8.1469	0.21694	1.4349	0.7483	1	0.78823
ENSG00000170624	155686345	156125623	5	5q33-q34	protein_coding	Delta-sarcoglycan (SG-delta) (35 kDa dystrophin-associated glycoprotein) (35DAG). [Source:Uniprot/SWISSPROT;Acc:Q92629]	SGCD	0	5.1273	0	5.1482	0	5.4797	0	5.4388	0	6.2261	-1	5.6317	0	5.5469	0	5.6164	5.6317	5.5119	0.11981	0.32631	0.7515	1	0.78823
ENSG00000176782	7731403	7736178	8	8p23.1	protein_coding	Beta-defensin 104 precursor (Defensin, beta 104) (Beta-defensin 4) (DEFB-4) (BD-4) (hBD-4). [Source:Uniprot/SWISSPROT;Acc:Q8WTQ1]	DEFB104A	0	4.1853	1	4.3427	1	4.4693	0	4.4099	-1	4.7152	0	4.8377	0	4.3683	1	4.418	4.7152	4.433	0.28222	1.4123	0.7487	1	0.78823
ENSG00000176797	7776136	7777515	8	8p23	protein_coding	Beta-defensin 103 precursor (Defensin, beta 103) (Beta-defensin 3) (DEFB-3) (BD-3) (hBD-3) (HBD3) (Defensin-like protein). [Source:Uniprot/SWISSPROT;Acc:P81534]	DEFB103B	0	5.3019	1	5.2205	1	5.3216	-1	5.3127	-1	5.1321	-1	5.5352	0	5.1627	1	5.1776	5.3267	5.2369	0.089841	0.3281	0.7356	3	0.78823
ENSG00000186419	49959684	51268971	11	11p11.12	protein_coding	Olfactory receptor 4C12 (Olfactory receptor OR11-259). [Source:Uniprot/SWISSPROT;Acc:Q96R67]	OR4C12	0	3.413	0	3.4943	0	3.8489	0	3.5537	0	3.4437	-1	3.701	0	3.3671	0	3.6108	3.701	3.5331	0.16794	1.0359	0.7485	1	0.78823
ENSG00000186572	7706652	7710648	8	8p23.1	protein_coding	Beta-defensin 107 precursor (Defensin, beta 107) (Beta-defensin 7) (DEFB-7) (BD-7). [Source:Uniprot/SWISSPROT;Acc:Q8IZN7]	DEFB107A	0	3.0296	1	3.1186	1	3.4781	0	3.6704	-1	3.5457	0	3.3262	0	2.9078	1	3.1827	3.5457	3.2448	0.30096	1.135	0.7508	1	0.78823
ENSG00000197996	17571328	17600782	1	1p36.13	protein_coding	Protein-arginine deiminase type-6 (EC 3.5.3.15) (Protein-arginine deiminase type VI) (Peptidylarginine deiminase VI). [Source:Uniprot/SWISSPROT;Acc:Q6TGC4]	PADI6	0	5.5193	0	5.5721	0	5.8403	0	5.606	0	5.5651	0	5.5206	-1	5.7131	0	5.6184	5.7131	5.606	0.10709	0.97293	0.7521	1	0.78823
ENSG00000073969	42023391	42190000	17	17q21	protein_coding	Vesicle-fusing ATPase (EC 3.6.4.6) (Vesicular-fusion protein NSF) (N- ethylmaleimide-sensitive fusion protein) (NEM-sensitive fusion protein). [Source:Uniprot/SWISSPROT;Acc:P46459]	NSF	0	8.1152	0	8.0596	0	8.1797	0	8.0406	0	8.5135	0	7.9437	-1	8.2451	0	8.2028	8.2451	8.1507	0.094382	0.51732	0.7568	1	0.7898	lost in MRC5
ENSG00000121335	11351284	11439768	12	12p13.2	protein_coding	Basic salivary proline-rich protein 1 precursor (Salivary proline-rich protein) [Contains: Basic peptide IB-6; Peptide P-H]. [Source:Uniprot/SWISSPROT;Acc:P04280]	PRB4	0	5.4766	-1	5.5893	-1	5.8837	0	5.6348	0	5.6032	0	5.7711	-1	5.6377	-1	5.679	5.6974	5.6214	0.075979	0.30338	0.7742	4	0.80562	lost in MRC5
ENSG00000183130	246856102	246857052	1	1q44	protein_coding	Olfactory receptor 2T11 (Olfactory receptor OR1-65). [Source:Uniprot/SWISSPROT;Acc:Q8NH01]	OR2T11	0	4.3557	0	4.4879	0	4.7191	-1	4.6843	0	4.5857	-1	4.7709	-1	4.4298	0	4.506	4.6283	4.5309	0.09741	0.31315	0.7823	3	0.81169	lost in IMR, MRC5
ENSG00000203747	159778179	159787005	1	1q23	protein_coding	Low affinity immunoglobulin gamma Fc region receptor III-A precursor (IgG Fc receptor III-2) (Fc-gamma RIII-alpha) (Fc-gamma RIIIa) (FcRIIIa) (Fc-gamma RIII) (FcRIII) (FcR-10) (CD16a antigen). [Source:Uniprot/SWISSPROT;Acc:P08637]	FCGR3A	0	4.3685	0	4.4279	0	4.7794	-1	4.534	-1	4.5759	-1	4.8474	0	4.4313	0	4.6067	4.6524	4.5228	0.12968	0.38253	0.8249	3	0.85343
ENSG00000104327	91140014	91164283	8	8p11	protein_coding	Calbindin (Vitamin D-dependent calcium-binding protein, avian-type) (Calbindin D28) (D-28K). [Source:Uniprot/SWISSPROT;Acc:P05937]	CALB1	0	6.66	0	6.755	0	6.7147	0	7.2239	0	6.8147	0	7.1081	-1	7.5971	0	7.05	7.5971	6.9038	0.6933	3.1488	0.8785	1	0.88661
ENSG00000125945	23558528	23568944	1	1p36	protein_coding	Zinc finger protein 436. [Source:Uniprot/SWISSPROT;Acc:Q9C0F3]	ZNF436	0	6.9906	0	6.5463	0	6.7022	0	6.9318	0	7.4767	0	7.1667	-1	7.5248	0	6.9365	7.5248	6.9644	0.56045	1.8521	0.8724	1	0.88661
ENSG00000135226	70180806	70195356	4	4q13.3	protein_coding	UDP-glucuronosyltransferase 2B28 precursor (EC 2.4.1.17) (UDPGT). [Source:Uniprot/SWISSPROT;Acc:Q9BY64]	UGT2B28	-1	4.2694	-1	4.0695	-1	4.0452	-1	4.5483	-1	3.9799	-1	4.4828	0	3.9697	-1	4.0563	4.2074	3.9697	0.23761	1.0357	0.8748	7	0.88661	lost in HFF, IMR
ENSG00000154874	18381842	18469655	17	17p11.2	protein_coding	Coiled-coil domain-containing protein 144B. [Source:Uniprot/SWISSPROT;Acc:Q3MJ40]	CCDC144B	0	4.5772	0	4.6627	0	4.5719	0	4.3413	0	4.5268	0	4.4286	-1	4.7581	0	4.4439	4.7581	4.5075	0.25059	2.2977	0.8761	1	0.88661	lost in MRC5
ENSG00000179546	23389580	23393809	1	1p36.3-p34.3	protein_coding	5-hydroxytryptamine receptor 1D (5-HT-1D) (Serotonin receptor 1D) (5- HT-1D-alpha). [Source:Uniprot/SWISSPROT;Acc:P28221]	HTR1D	0	6.3276	0	6.6725	0	6.5717	0	6.859	0	6.2177	0	6.4978	-1	6.9479	0	6.5009	6.9479	6.521	0.42688	2.0118	0.8742	1	0.88661
ENSG00000181927	55162410	55163348	11	11q11	protein_coding	Olfactory receptor 4P4. [Source:Uniprot/SWISSPROT;Acc:Q8NGL7]	OR4P4	0	3.5076	0	2.9696	0	3.8532	0	4.075	0	3.5546	0	3.6042	-1	4.1346	0	3.7074	4.1346	3.6102	0.52432	1.5257	0.8768	1	0.88661
ENSG00000183032	36218830	36711306	14	14q13.3	protein_coding	Mitochondrial 2-oxodicarboxylate carrier (Solute carrier family 25 member 21). [Source:Uniprot/SWISSPROT;Acc:Q9BQT8]	SLC25A21	0	5.536	0	5.5057	0	5.4228	-1	5.5572	0	5.2548	0	5.0009	0	5.5278	0	5.4672	5.5572	5.3879	0.16931	0.86406	0.8757	1	0.88661
ENSG00000184525	41945392	41988332	17	17q21.31	protein_coding	Leucine-rich repeat-containing protein 37A2 precursor. [Source:Uniprot/SWISSPROT;Acc:A6NM11]	LRRC37A2	0	7.0666	0	6.9235	0	6.7592	0	6.688	0	6.9172	0	6.5395	-1	7.3314	0	6.6334	7.3314	6.7896	0.54181	2.9019	0.877	1	0.88661	lost in MRC5
ENSG00000204479	13588687	13591651	1	1p36.21	protein_coding	PRAME family member 17. [Source:Uniprot/SWISSPROT;Acc:Q5VTA0]	PRAMEF17	0	4.3433	0	4.4776	0	4.6035	0	4.6498	0	4.6303	0	4.6265	-1	4.7004	0	4.5801	4.7004	4.5587	0.14164	1.2799	0.8792	1	0.88661
ENSG00000197888	69085500	69116840	4	4q13	protein_coding	UDP-glucuronosyltransferase 2B17 precursor (EC 2.4.1.17) (UDPGT) (C19- steroid-specific UDP-glucuronosyltransferase). [Source:Uniprot/SWISSPROT;Acc:O75795]	UGT2B17	0	3.1576	0	3.1438	0	3.27	-1	3.4983	-1	3.1854	-1	3.3115	1	3.3105	0	3.0969	3.3317	3.1958	0.13597	0.54885	0.9229	3	0.92807	lost in IMR
ENSG00000156642	71639410	71712806	15	15q22	protein_coding	Neuroplastin precursor (Stromal cell-derived receptor 1) (SDR-1). [Source:Uniprot/SWISSPROT;Acc:Q9Y639]	NPTN	0	9.2506	0	9.1232	0	9.2078	-1	9.3437	0	9.3196	-1	9.4064	0	9.236	0	9.2892	9.3751	9.2377	0.13733	1.2156	0.9633	2	0.96599
ENSG00000182783	246788468	246789415	1	1q44	protein_coding	Olfactory receptor 2T29. [Source:Uniprot/SWISSPROT;Acc:Q8NH02]	OR2T29	0	3.0839	0	3.4843	0	3.5405	0	3.418	-1	3.5714	-1	3.5857	0	3.5151	0	3.3899	3.5786	3.4053	0.17332	0.97599	0.9663	2	0.9663
