# Supplementary material for: Integrative genomics and transcriptomics analysis of human embryonic and induced pluripotent stem cells
Source: BioData Min. 2014 Dec 13;7:32. doi: 10.1186/s13040-014-0032-2 (PMC4298950; doi:10.1186/s13040-014-0032-2)
Supplement: Additional file 3: Table S2. — The results of the enrichment analysis of the genes that are associated between the copy number and the gene expression value. Analysis was computed with the DAVID software and EASE score. [file 13040_2014_32_MOESM3_ESM.xlsx]

## Sheet: GOs_for_TableS1_final
Category	Term	Count	%	PValue	Genes	List Total	Pop Hits	Pop Total	Fold Enrichment
GOTERM_BP_FAT	GO:0051056~regulation of small GTPase mediated signal transduction	11	5.2381	0.000587102	MFN2, TBC1D3C, TBC1D3F, NDEL1, RAP1GAP, ACAP3, ARHGEF19, PLEKHG5, ARHGEF16, ICMT, ASAP3, ARHGEF10L	154	252	13528	3.83447
GOTERM_BP_FAT	GO:0046578~regulation of Ras protein signal transduction	10	4.7619	0.000639188	MFN2, TBC1D3C, TBC1D3F, NDEL1, ACAP3, ARHGEF19, PLEKHG5, ARHGEF16, ICMT, ASAP3, ARHGEF10L	154	210	13528	4.18306
GOTERM_BP_FAT	GO:0006732~coenzyme metabolic process	8	3.80952	0.00176314	PANK4, SDHB, H6PD, PGD, GSTT1, NADK, HMGCL, NMNAT1	154	153	13528	4.59316
GOTERM_BP_FAT	GO:0009057~macromolecule catabolic process	19	9.04762	0.00314117	SPSB1, DFFA, DFFB, FBXO2, UBE4B, UBR4, MUL1, UBE2J2, FUCA1, EXOSC10, ISG15, MIB2, PNRC2, FBXO44, KLHL21, FBXO42, USP48, USP14, USP32	154	781	13528	2.13705
GOTERM_BP_FAT	GO:0044265~cellular macromolecule catabolic process	18	8.57143	0.00343601	SPSB1, DFFA, DFFB, FBXO2, UBE4B, UBR4, MUL1, UBE2J2, EXOSC10, ISG15, MIB2, PNRC2, FBXO44, KLHL21, FBXO42, USP48, USP14, USP32	154	725	13528	2.18096
GOTERM_BP_FAT	GO:0051640~organelle localization	6	2.85714	0.00387046	MFN2, KIF1B, NDEL1, CDC42P2, MUL1, NDC80	154	92	13528	5.72897
GOTERM_BP_FAT	GO:0051186~cofactor metabolic process	8	3.80952	0.00672236	PANK4, SDHB, H6PD, PGD, GSTT1, NADK, HMGCL, NMNAT1	154	195	13528	3.60386
GOTERM_BP_FAT	GO:0007268~synaptic transmission	10	4.7619	0.00680679	KCNMA1, DLGAP1, UTS2, KIF1B, APITD1, HTR6, AGRN, USP14, PARK7, DVL1	154	298	13528	2.94779
GOTERM_BP_FAT	GO:0051646~mitochondrion localization	3	1.42857	0.00913411	MFN2, KIF1B, MUL1	154	13	13528	20.2717
GOTERM_BP_FAT	GO:0006769~nicotinamide metabolic process	4	1.90476	0.0103203	H6PD, PGD, NADK, NMNAT1	154	40	13528	8.78442
GOTERM_BP_FAT	GO:0046496~nicotinamide nucleotide metabolic process	4	1.90476	0.0103203	H6PD, PGD, NADK, NMNAT1	154	40	13528	8.78442
GOTERM_BP_FAT	GO:0009820~alkaloid metabolic process	4	1.90476	0.0110442	H6PD, PGD, NADK, NMNAT1	154	41	13528	8.57016
GOTERM_BP_FAT	GO:0044271~nitrogen compound biosynthetic process	10	4.7619	0.0116291	TYMS, PLOD1, SRM, PADI3, CDA, ALDH4A1, ATP13A2, NPPA, PADI1, NMNAT1	154	325	13528	2.7029
GOTERM_BP_FAT	GO:0019362~pyridine nucleotide metabolic process	4	1.90476	0.0117968	H6PD, PGD, NADK, NMNAT1	154	42	13528	8.36611
GOTERM_BP_FAT	GO:0019748~secondary metabolic process	5	2.38095	0.01227	DHRS3, H6PD, PGD, NADK, NMNAT1	154	79	13528	5.55976
GOTERM_BP_FAT	GO:0019941~modification-dependent protein catabolic process	14	6.66667	0.0133379	SPSB1, FBXO2, UBE4B, UBR4, MUL1, UBE2J2, ISG15, MIB2, FBXO44, KLHL21, USP48, FBXO42, USP14, USP32	154	574	13528	2.14254
GOTERM_BP_FAT	GO:0043632~modification-dependent macromolecule catabolic process	14	6.66667	0.0133379	SPSB1, FBXO2, UBE4B, UBR4, MUL1, UBE2J2, ISG15, MIB2, FBXO44, KLHL21, USP48, FBXO42, USP14, USP32	154	574	13528	2.14254
GOTERM_BP_FAT	GO:0019226~transmission of nerve impulse	10	4.7619	0.018045	KCNMA1, DLGAP1, UTS2, KIF1B, APITD1, HTR6, AGRN, USP14, PARK7, DVL1	154	350	13528	2.50983
GOTERM_BP_FAT	GO:0051603~proteolysis involved in cellular protein catabolic process	14	6.66667	0.0185868	SPSB1, FBXO2, UBE4B, UBR4, MUL1, UBE2J2, ISG15, MIB2, FBXO44, KLHL21, USP48, FBXO42, USP14, USP32	154	600	13528	2.0497
GOTERM_BP_FAT	GO:0044257~cellular protein catabolic process	14	6.66667	0.0192809	SPSB1, FBXO2, UBE4B, UBR4, MUL1, UBE2J2, ISG15, MIB2, FBXO44, KLHL21, USP48, FBXO42, USP14, USP32	154	603	13528	2.0395
GOTERM_BP_FAT	GO:0030308~negative regulation of cell growth	5	2.38095	0.0204029	CDA, MUL1, NPPB, NPPA, ENO1	154	92	13528	4.77414
GOTERM_BP_FAT	GO:0006733~oxidoreduction coenzyme metabolic process	4	1.90476	0.0209302	H6PD, PGD, NADK, NMNAT1	154	52	13528	6.75724
GOTERM_BP_FAT	GO:0030163~protein catabolic process	14	6.66667	0.0241417	SPSB1, FBXO2, UBE4B, UBR4, MUL1, UBE2J2, ISG15, MIB2, FBXO44, KLHL21, USP48, FBXO42, USP14, USP32	154	622	13528	1.9772
GOTERM_BP_FAT	GO:0043603~cellular amide metabolic process	4	1.90476	0.0254129	H6PD, PGD, NADK, NMNAT1	154	56	13528	6.27458
GOTERM_BP_FAT	GO:0045792~negative regulation of cell size	5	2.38095	0.0258865	CDA, MUL1, NPPB, NPPA, ENO1	154	99	13528	4.43657
GOTERM_BP_FAT	GO:0035023~regulation of Rho protein signal transduction	5	2.38095	0.0258865	NDEL1, ARHGEF19, PLEKHG5, ARHGEF16, ARHGEF10L	154	99	13528	4.43657
GOTERM_BP_FAT	GO:0007588~excretion	4	1.90476	0.0278326	KCNMA1, CLCNKA, CLCNKB, NPPB	154	58	13528	6.05822
GOTERM_BP_FAT	GO:0006821~chloride transport	4	1.90476	0.0316839	CLIC4, CLCNKA, CLCNKB, CLCN6	154	61	13528	5.76027
GOTERM_BP_FAT	GO:0016052~carbohydrate catabolic process	5	2.38095	0.0351244	H6PD, PGD, GALE, FUCA1, ENO1	154	109	13528	4.02955
GOTERM_BP_FAT	GO:0045926~negative regulation of growth	5	2.38095	0.0361405	CDA, MUL1, NPPB, NPPA, ENO1	154	110	13528	3.99292
GOTERM_BP_FAT	GO:0006575~cellular amino acid derivative metabolic process	6	2.85714	0.0402873	SRM, PADI3, GSTT1, ICMT, PLA2G5, PADI1	154	166	13528	3.17509
GOTERM_BP_FAT	GO:0010970~microtubule-based transport	3	1.42857	0.042272	PRKCZ, KIF1B, NDEL1	154	29	13528	9.08733
GOTERM_BP_FAT	GO:0019320~hexose catabolic process	4	1.90476	0.0432394	H6PD, PGD, GALE, ENO1	154	69	13528	5.09241
GOTERM_BP_FAT	GO:0046365~monosaccharide catabolic process	4	1.90476	0.0464151	H6PD, PGD, GALE, ENO1	154	71	13528	4.94897
GOTERM_CC_FAT	GO:0005829~cytosol	23	10.9524	0.0344366	PRKCZ, C1ORF93, RAP1GAP, SRM, DFFA, DFFB, ARHGEF16, NADK, PARK7, MFN2, TYMS, MTHFR, CASP9, RPL22, PLEKHG5, CDC42P2, CDA, AKR7A3, GALE, RPL11, YES1, ARHGEF10L, ENO1	142	1330	12782	1.55663
GOTERM_MF_FAT	GO:0005247~voltage-gated chloride channel activity	4	1.90476	0.000646254	CLIC4, CLCNKA, CLCNKB, CLCN6	143	16	12983	22.6976
GOTERM_MF_FAT	GO:0008308~voltage-gated anion channel activity	4	1.90476	0.00169388	CLIC4, CLCNKA, CLCNKB, CLCN6	143	22	12983	16.5073
GOTERM_MF_FAT	GO:0004842~ubiquitin-protein ligase activity	6	2.85714	0.0226412	MIB2, UBE4B, FBXO2, UBR4, MUL1, UBE2J2	143	147	12983	3.70572
GOTERM_MF_FAT	GO:0003711~transcription elongation regulator activity	3	1.42857	0.0237814	TCEA3, TCEB3, THOC1	143	22	12983	12.3805
GOTERM_MF_FAT	GO:0005179~hormone activity	5	2.38095	0.0306903	UTS2, APITD1, NPPB, NPPA, ADCYAP1	143	108	12983	4.20325
GOTERM_MF_FAT	GO:0005083~small GTPase regulator activity	8	3.80952	0.0309454	TBC1D3C, TBC1D3F, ACAP3, ARHGEF19, PLEKHG5, ARHGEF16, ASAP3, ERRFI1, ARHGEF10L	143	274	12983	2.65081
GOTERM_MF_FAT	GO:0005096~GTPase activator activity	7	3.33333	0.0338645	TBC1D3C, TBC1D3F, RAP1GAP, ACAP3, ARHGEF19, ASAP3, ERRFI1, ARHGEF10L	143	220	12983	2.88878
GOTERM_MF_FAT	GO:0019787~small conjugating protein ligase activity	6	2.85714	0.0356397	MIB2, UBE4B, FBXO2, UBR4, MUL1, UBE2J2	143	166	12983	3.28157
GOTERM_MF_FAT	GO:0005254~chloride channel activity	4	1.90476	0.0442236	CLIC4, CLCNKA, CLCNKB, CLCN6	143	72	12983	5.0439
GOTERM_MF_FAT	GO:0005089~Rho guanyl-nucleotide exchange factor activity	4	1.90476	0.0473261	ARHGEF19, PLEKHG5, ARHGEF16, ARHGEF10L	143	74	12983	4.90758
PIR_SUPERFAMILY	PIRSF000097:aldo-keto reductase	3	1.42857	0.0012925	KCNAB2, AKR7A2, AKR7A3	71	6	7396	52.0845
PIR_SUPERFAMILY	PIRSF001803:natriuretic peptide A precursor	2	0.952381	0.0188408	NPPB, NPPA	71	2	7396	104.169
PIR_SUPERFAMILY	PIRSF015889:chloride channel, Ka/Kb types	2	0.952381	0.0188408	CLCNKA, CLCNKB	71	2	7396	104.169
PIR_SUPERFAMILY	PIRSF001247:Protein-arginine_deiminase	2	0.952381	0.0464479	PADI3, PADI1	71	5	7396	41.6676
SP_PIR_KEYWORDS	nadp	8	3.80952	0.00149085	DHRS3, MTHFR, KCNAB2, H6PD, PGD, AKR7A2, AKR7A3, NADK	207	156	19235	4.76527
SP_PIR_KEYWORDS	alternative splicing	102	48.5714	0.00193951	UTS2, CTDSPL, MASP2, LUZP1, C1ORF201, VPS13D, CDC42P2, SRRM1, RPL11, KIAA0562, PQLC2, FHAD1, TMEM201, PDPN, DFFA, PTPRN2, DFFB, UBIAD1, UBR4, GRHL3, UBE2J2, HNRNPR, C1ORF86, NDEL1, ACAP3, KIAA0090, MIB2, PRDM2, CPSF3L, ASAP3, CAPZB, KIAA2013, C1ORF128, ECE1, RNFT1, FBXO44, SDF4, ARHGEF10L, SMCHD1, ZBTB40, RNF207, ATP13A2, DVL1, PNRC2, TPRG1L, CLCN6, RERE, ZNF18, KCNAB2, HP1BP3, CLSTN1, IL28RA, PI…	207	7488	19235	1.26577
SP_PIR_KEYWORDS	ubl conjugation pathway	14	6.66667	0.00342892	SPSB1, FBXO2, UBE4B, UBR4, MUL1, UBE2J2, ISG15, MIB2, FBXO44, KLHL21, USP48, FBXO42, USP14, USP32	207	509	19235	2.55583
SP_PIR_KEYWORDS	cytoplasm	51	24.2857	0.00684349	PLEKHM2, KCNAB2, PGD, ACOT7, ISG15, AKR7A2, NBPF3, AKR7A3, ERRFI1, DFFA, DFFB, UBIAD1, UBR4, PADI3, LYPLA2, GSTT1, FBLIM1, LPIN2, HNRNPR, PADI1, PANK4, CTNNBIP1, NDEL1, KIF1B, RCC2, MIB2, THOC1, SSU72, CPSF3L, PRKCZ, TNFRSF8, CEP55, ASAP3, CAPZB, EXOSC10, NPHP4, PLEKHG5, CALML6, APPBP2, PER3, YES1, SDF4, ARHGEF10L, ENO1, SPSB1, WDR8, UBE4B, PARK7, DVL1, PNRC2, USP48	207	3332	19235	1.42229
SP_PIR_KEYWORDS	phosphoprotein	96	45.7143	0.00836025	KCNAB2, PLEKHM2, CTDSPL, HP1BP3, PINK1, LUZP1, C1ORF201, KLHDC7A, EFHD2, DDI2, ATAD3A, SH2D5, CASP9, VPS13D, AKR7A2, SRRM1, RPL11, ERRFI1, KIAA0562, USP14, KCNMA1, C1ORF144, TMEM201, DFFA, KIF17, PTPRN2, ARHGEF16, UBR4, SPEN, LPIN2, MRTO4, NOC2L, OTUD3, EIF4G3, PPM1D, KIF1B, NDEL1, RCC2, H6PD, MIB2, HTR6, PRDM2, VAMP3, JMJD1C, THOC1, NMNAT1, ALPL, C1ORF174, PRKCZ, C1ORF93, RAP1GAP, CLCNKA, TNFRSF…	207	7263	19235	1.22822
SP_PIR_KEYWORDS	hormone	5	2.38095	0.0142549	UTS2, APITD1, NPPB, NPPA, ADCYAP1	207	87	19235	5.34039
SP_PIR_KEYWORDS	CBS domain	3	1.42857	0.0173151	CLCNKA, CLCNKB, CLCN6	207	19	19235	14.672
SP_PIR_KEYWORDS	acetylation	40	19.0476	0.0214198	SRM, RAP1GAP, KCNAB2, HP1BP3, PGD, LUZP1, CAPZB, EFHD2, ACOT7, ATAD3A, ATAD3B, VPS13D, CDC42P2, ALDH4A1, PEX14, SRRM1, RPL11, USP14, HMGCL, ENO1, C1ORF144, SMCHD1, NOL9, DFFA, PTPRN2, UBIAD1, UBR4, LRRC47, HNRNPR, PARK7, PANK4, MFN2, EIF4G3, RCC2, CLIC4, GNB1, HNRNPUL1, USP48, JMJD1C, THOC1	207	2635	19235	1.41059
SP_PIR_KEYWORDS	chloride channel	4	1.90476	0.0221472	CLIC4, CLCNKA, CLCNKB, CLCN6	207	56	19235	6.63734
SP_PIR_KEYWORDS	hydrolase	26	12.381	0.0268646	ALPL, CPSF3L, CTDSPL, MASP2, EXOSC10, ACOT7, ECE1, CASP9, CDA, USP14, USP32, PTPRN2, DFFB, PADI3, LYPLA2, LPIN2, FUCA1, ATP13A2, PADI1, MFN2, PPM1D, H6PD, PLA2G2A, USP48, PLA2G5, SSU72	207	1555	19235	1.55369
SP_PIR_KEYWORDS	chloride	4	1.90476	0.0466167	CLIC4, CLCNKA, CLCNKB, CLCN6	207	75	19235	4.95588
