# Supplementary material for: Integrative genomics and transcriptomics analysis of human embryonic and induced pluripotent stem cells
Source: BioData Min. 2014 Dec 13;7:32. doi: 10.1186/s13040-014-0032-2 (PMC4298950; doi:10.1186/s13040-014-0032-2)
Supplement: Additional file 4: Table S3. — The results of the correlation analyses between the SNPs and the expressions levels. The exons, transcripts and genes in hESCs, hiPSCs and in the combined group of hESCs, hiPSCs and fibroblasts are correlated with SNPs and the relationships are validated using SNP-Gene associations of rSNPBase. [file 13040_2014_32_MOESM4_ESM.xls]

## Sheet: SNP_gene_all
SNP_id (affy)	Gene(custom array probeset)	dbSNP id	Ensembl gene	Gene symbol	Gene description	SNP location in analysis	p-value of correlation	Benjami-Hochberg ajusted p-value	SNP-Gene association in rSNPBase
SNP_A-1881276	ENSG00000155886	rs1182648	ENSG00000155886	SLC24A2	solute carrier family 24 (sodium/potassium/calcium exchanger), member 2 [Source:HGNC Symbol;Acc:10976]	inside	3.0026e-07	0.00900694	yes
SNP_A-8355875	ENSG00000155886	rs1182654	ENSG00000155886	SLC24A2	solute carrier family 24 (sodium/potassium/calcium exchanger), member 2 [Source:HGNC Symbol;Acc:10976]	inside	3.0026e-07	0.00900694	yes
SNP_A-8495180	ENSG00000147419	rs10216403	ENSG00000147419	CCDC25	coiled-coil domain containing 25 [Source:HGNC Symbol;Acc:25591]	inside	2.45674e-07	0.00900694	yes
SNP_A-8550115	ENSG00000153093	rs2612699	ENSG00000153093	ACOXL	acyl-CoA oxidase-like [Source:HGNC Symbol;Acc:25621]	inside	8.99589e-08	0.00900694	yes
SNP_A-8574211	ENSG00000179915	rs17040907	ENSG00000179915	NRXN1	neurexin 1 [Source:HGNC Symbol;Acc:8008]	inside	2.80289e-07	0.00900694	yes
SNP_A-2299163	ENSG00000134138	rs1194765	ENSG00000134138	MEIS2	Meis homeobox 2 [Source:HGNC Symbol;Acc:7001]	inside	1.58483e-06	0.039617	yes
SNP_A-8325319	ENSG00000093072	rs5992641	ENSG00000093072	CECR1	cat eye syndrome chromosome region, candidate 1 [Source:HGNC Symbol;Acc:1839]	inside	3.77848e-06	0.0679976	yes
SNP_A-8555718	ENSG00000184156	rs1901090	ENSG00000184156	KCNQ3	potassium voltage-gated channel, KQT-like subfamily, member 3 [Source:HGNC Symbol;Acc:6297]	after	4.78044e-06	0.0679976	yes
SNP_A-2234182	ENSG00000113273	rs421734	ENSG00000113273	ARSB	arylsulfatase B [Source:HGNC Symbol;Acc:714]	inside	5.89368e-06	0.0679976	yes
SNP_A-2283064	ENSG00000113273	rs168091	ENSG00000113273	ARSB	arylsulfatase B [Source:HGNC Symbol;Acc:714]	inside	5.89368e-06	0.0679976	yes
SNP_A-4196764	ENSG00000113273	rs337841	ENSG00000113273	ARSB	arylsulfatase B [Source:HGNC Symbol;Acc:714]	inside	5.89368e-06	0.0679976	yes
SNP_A-8383677	ENSG00000184014	rs7929621	ENSG00000184014	DENND5A	DENN/MADD domain containing 5A [Source:HGNC Symbol;Acc:19344]	inside	3.34899e-06	0.0679976	yes
SNP_A-2052714	ENSG00000135749	rs701175	ENSG00000135749	PCNXL2	pecanex-like 2 (Drosophila) [Source:HGNC Symbol;Acc:8736]	inside	4.16439e-06	0.0679976	yes
SNP_A-8574401	ENSG00000153093	rs2018707	ENSG00000153093	ACOXL	acyl-CoA oxidase-like [Source:HGNC Symbol;Acc:25621]	after	6.54912e-06	0.0701626	yes
SNP_A-2137178	ENSG00000213183	rs7771851	ENSG00000213183	RP11-304C16.1		before	8.30145e-06	0.0778188	no
SNP_A-2184379	ENSG00000078401	rs2070699	ENSG00000078401	EDN1	endothelin 1 [Source:HGNC Symbol;Acc:3176]	inside	8.14045e-06	0.0778188	yes
SNP_A-1980820	ENSG00000154122	rs835155	ENSG00000154122	ANKH	ankylosis, progressive homolog (mouse) [Source:HGNC Symbol;Acc:15492]	after	9.09091e-06	0.0802064	yes
SNP_A-1918551	ENSG00000096872	rs16910953	ENSG00000096872	IFT74	intraflagellar transport 74 homolog (Chlamydomonas) [Source:HGNC Symbol;Acc:21424]	inside	1.32083e-05	0.0846177	yes
SNP_A-8470582	ENSG00000168904	rs7162949	ENSG00000168904	LRRC28	leucine rich repeat containing 28 [Source:HGNC Symbol;Acc:28355]	inside	1.34181e-05	0.0846177	yes
SNP_A-8491856	ENSG00000129116	rs7681784	ENSG00000129116	PALLD	palladin, cytoskeletal associated protein [Source:HGNC Symbol;Acc:17068]	inside	1.19126e-05	0.0846177	no
SNP_A-1897212	ENSG00000205629	rs277898	ENSG00000205629	LCMT1	leucine carboxyl methyltransferase 1 [Source:HGNC Symbol;Acc:17557]	inside	1.0413e-05	0.0846177	yes
SNP_A-4263698	ENSG00000144824	rs698360	ENSG00000144824	PHLDB2	pleckstrin homology-like domain, family B, member 2 [Source:HGNC Symbol;Acc:29573]	inside	1.33152e-05	0.0846177	no
SNP_A-8499858	ENSG00000184014	rs7394878	ENSG00000184014	DENND5A	DENN/MADD domain containing 5A [Source:HGNC Symbol;Acc:19344]	inside	1.35401e-05	0.0846177	yes
SNP_A-8657838	ENSG00000184014	rs2133217	ENSG00000184014	DENND5A	DENN/MADD domain containing 5A [Source:HGNC Symbol;Acc:19344]	inside	1.35401e-05	0.0846177	yes
SNP_A-1789492	ENSG00000163132	rs2172444	ENSG00000163132	MSX1	msh homeobox 1 [Source:HGNC Symbol;Acc:7391]	after	1.41495e-05	0.0848893	yes
SNP_A-8481346	ENSG00000058600	rs7184510	ENSG00000058600	POLR3E	polymerase (RNA) III (DNA directed) polypeptide E (80kD) [Source:HGNC Symbol;Acc:30347]	inside	1.47236e-05	0.0849358	yes
SNP_A-1780973	ENSG00000184156	rs713148	ENSG00000184156	KCNQ3	potassium voltage-gated channel, KQT-like subfamily, member 3 [Source:HGNC Symbol;Acc:6297]	inside	1.59375e-05	0.0885334	yes

## Sheet: SNP_gene_iPSC
SNP_id (affy)	Gene (custom array probeset)	dbSNP id	Gene symbol	Gene description	SNP location in analysis	p-value of correlation	Benjami-Hochberg ajusted p-value	eQTL inrSNPBase

## Sheet: SNP_gene_hESC
SNP_id (affy)	Gene (custom array probeset)	dbSNP id	Ensembl gene	Gene symbol	Gene description	SNP location in analysis	p-value of correlation	Benjami-Hochberg ajusted p-value	SNP-Gene association in rSNPBase
SNP_A-1864663	ENSG00000010932	rs10912723	ENSG00000010932	FMO1	flavin containing monooxygenase 1 [Source:HGNC Symbol;Acc:3769]	after	1.66746e-06	0.00980893	no
SNP_A-1928277	ENSG00000010932	rs12068552	ENSG00000010932	FMO1	flavin containing monooxygenase 1 [Source:HGNC Symbol;Acc:3769]	after	1.66746e-06	0.00980893	no
SNP_A-1815579	ENSG00000010932	rs7539057	ENSG00000010932	FMO1	flavin containing monooxygenase 1 [Source:HGNC Symbol;Acc:3769]	inside	1.66746e-06	0.00980893	yes
SNP_A-4291831	ENSG00000064270	rs2241637	ENSG00000064270	ATP2C2	ATPase, Ca++ transporting, type 2C, member 2 [Source:HGNC Symbol;Acc:29103]	inside	0.00010556	0.0692198	yes
SNP_A-4251578	ENSG00000064270	rs3943846	ENSG00000064270	ATP2C2	ATPase, Ca++ transporting, type 2C, member 2 [Source:HGNC Symbol;Acc:29103]	inside	0.00010556	0.0692198	yes
SNP_A-8491788	ENSG00000064270	rs8052881	ENSG00000064270	ATP2C2	ATPase, Ca++ transporting, type 2C, member 2 [Source:HGNC Symbol;Acc:29103]	inside	0.00010556	0.0692198	yes
SNP_A-8715117	ENSG00000064270	rs936531	ENSG00000064270	ATP2C2	ATPase, Ca++ transporting, type 2C, member 2 [Source:HGNC Symbol;Acc:29103]	inside	0.00010556	0.0692198	yes
SNP_A-8503950	ENSG00000072786	rs6892217	ENSG00000072786	STK10	serine/threonine kinase 10 [Source:HGNC Symbol;Acc:11388]	inside	6.73374e-05	0.0560305	yes
SNP_A-1930275	ENSG00000101290	rs6053188	ENSG00000101290	CDS2	CDP-diacylglycerol synthase (phosphatidate cytidylyltransferase) 2 [Source:HGNC Symbol;Acc:1801]	after	9.52022e-05	0.0692198	yes
SNP_A-1944630	ENSG00000101290	rs7271989	ENSG00000101290	CDS2	CDP-diacylglycerol synthase (phosphatidate cytidylyltransferase) 2 [Source:HGNC Symbol;Acc:1801]	inside	9.52022e-05	0.0692198	yes
SNP_A-8289899	ENSG00000103489	rs4780688	ENSG00000103489	XYLT1	xylosyltransferase I [Source:HGNC Symbol;Acc:15516]	after	1.09188e-05	0.0181163	yes
SNP_A-4214726	ENSG00000110693	rs10500821	ENSG00000110693	SOX6	SRY (sex determining region Y)-box 6 [Source:HGNC Symbol;Acc:16421]	inside	9.84764e-05	0.0692198	yes
SNP_A-1882929	ENSG00000110693	rs12574862	ENSG00000110693	SOX6	SRY (sex determining region Y)-box 6 [Source:HGNC Symbol;Acc:16421]	inside	9.84764e-05	0.0692198	yes
SNP_A-8658672	ENSG00000110693	rs16932409	ENSG00000110693	SOX6	SRY (sex determining region Y)-box 6 [Source:HGNC Symbol;Acc:16421]	inside	9.84764e-05	0.0692198	yes
SNP_A-2132430	ENSG00000110693	rs16932458	ENSG00000110693	SOX6	SRY (sex determining region Y)-box 6 [Source:HGNC Symbol;Acc:16421]	inside	9.84764e-05	0.0692198	yes
SNP_A-2008041	ENSG00000110693	rs16932585	ENSG00000110693	SOX6	SRY (sex determining region Y)-box 6 [Source:HGNC Symbol;Acc:16421]	inside	9.84764e-05	0.0692198	yes
SNP_A-4214727	ENSG00000110693	rs4279976	ENSG00000110693	SOX6	SRY (sex determining region Y)-box 6 [Source:HGNC Symbol;Acc:16421]	inside	9.84764e-05	0.0692198	yes
SNP_A-2001762	ENSG00000110693	rs4478958	ENSG00000110693	SOX6	SRY (sex determining region Y)-box 6 [Source:HGNC Symbol;Acc:16421]	inside	9.84764e-05	0.0692198	yes
SNP_A-4245333	ENSG00000110693	rs6486291	ENSG00000110693	SOX6	SRY (sex determining region Y)-box 6 [Source:HGNC Symbol;Acc:16421]	inside	9.84764e-05	0.0692198	yes
SNP_A-2001763	ENSG00000110693	rs7114742	ENSG00000110693	SOX6	SRY (sex determining region Y)-box 6 [Source:HGNC Symbol;Acc:16421]	inside	9.84764e-05	0.0692198	yes
SNP_A-8474057	ENSG00000110693	rs7933131	ENSG00000110693	SOX6	SRY (sex determining region Y)-box 6 [Source:HGNC Symbol;Acc:16421]	inside	9.84764e-05	0.0692198	yes
SNP_A-8388353	ENSG00000110693	rs7936618	ENSG00000110693	SOX6	SRY (sex determining region Y)-box 6 [Source:HGNC Symbol;Acc:16421]	inside	9.84764e-05	0.0692198	yes
SNP_A-8331529	ENSG00000112964	rs11960714	ENSG00000112964	GHR	growth hormone receptor [Source:HGNC Symbol;Acc:4263]	inside	1.03171e-05	0.0173402	yes
SNP_A-8426006	ENSG00000112964	rs17574650	ENSG00000112964	GHR	growth hormone receptor [Source:HGNC Symbol;Acc:4263]	inside	1.03171e-05	0.0173402	yes
SNP_A-4240724	ENSG00000115239	rs698853	ENSG00000115239	ASB3	ankyrin repeat and SOCS box-containing 3 [Source:HGNC Symbol;Acc:16013]	inside	0.000137531	0.0872488	no
SNP_A-1783927	ENSG00000118137	rs7948159	ENSG00000118137	APOA1	apolipoprotein A-I [Source:HGNC Symbol;Acc:600]	before	2.74483e-06	0.0134817	no
SNP_A-8406487	ENSG00000119537	rs2850764	ENSG00000119537	KDSR	3-ketodihydrosphingosine reductase [Source:HGNC Symbol;Acc:4021]	before	8.54686e-05	0.0687019	no
SNP_A-2181536	ENSG00000122176	rs10753939	ENSG00000122176	FMOD	fibromodulin [Source:HGNC Symbol;Acc:3774]	inside	6.35512e-05	0.0560305	yes
SNP_A-8690988	ENSG00000122176	rs6697630	ENSG00000122176	FMOD	fibromodulin [Source:HGNC Symbol;Acc:3774]	inside	6.35512e-05	0.0560305	yes
SNP_A-2109739	ENSG00000124126	rs2869675	ENSG00000124126	PREX1	phosphatidylinositol-3,4,5-trisphosphate-dependent Rac exchange factor 1 [Source:HGNC Symbol;Acc:32594]	inside	1.9047e-05	0.0230373	yes
SNP_A-2216020	ENSG00000124126	rs6012536	ENSG00000124126	PREX1	phosphatidylinositol-3,4,5-trisphosphate-dependent Rac exchange factor 1 [Source:HGNC Symbol;Acc:32594]	inside	1.9047e-05	0.0230373	yes
SNP_A-8460178	ENSG00000124126	rs6095300	ENSG00000124126	PREX1	phosphatidylinositol-3,4,5-trisphosphate-dependent Rac exchange factor 1 [Source:HGNC Symbol;Acc:32594]	inside	1.9047e-05	0.0230373	yes
SNP_A-8333201	ENSG00000125872	rs6053846	ENSG00000125872	LRRN4	leucine rich repeat neuronal 4 [Source:HGNC Symbol;Acc:16208]	inside	1.57029e-05	0.0203074	no
SNP_A-2141534	ENSG00000127329	rs11615170	ENSG00000127329	PTPRB	protein tyrosine phosphatase, receptor type, B [Source:HGNC Symbol;Acc:9665]	inside	1.38321e-05	0.0203074	yes
SNP_A-8702815	ENSG00000128829	rs12164905	ENSG00000128829	EIF2AK4	eukaryotic translation initiation factor 2 alpha kinase 4 [Source:HGNC Symbol;Acc:19687]	inside	7.10058e-05	0.058294	yes
SNP_A-1965897	ENSG00000131781	rs7553584	ENSG00000131781	FMO5	flavin containing monooxygenase 5 [Source:HGNC Symbol;Acc:3773]	inside	7.16198e-05	0.058294	yes
SNP_A-8402354	ENSG00000131781	rs894472	ENSG00000131781	FMO5	flavin containing monooxygenase 5 [Source:HGNC Symbol;Acc:3773]	inside	7.16198e-05	0.058294	yes
SNP_A-8564772	ENSG00000134258	rs6690933	ENSG00000134258	VTCN1	V-set domain containing T cell activation inhibitor 1 [Source:HGNC Symbol;Acc:28873]	inside	8.0221e-05	0.0648867	yes
SNP_A-1856731	ENSG00000134533	rs12830049	ENSG00000134533	RERG	RAS-like, estrogen-regulated, growth inhibitor [Source:HGNC Symbol;Acc:15980]	inside	6.46688e-06	0.0134817	yes
SNP_A-8356078	ENSG00000134533	rs3748300	ENSG00000134533	RERG	RAS-like, estrogen-regulated, growth inhibitor [Source:HGNC Symbol;Acc:15980]	inside	6.46688e-06	0.0134817	yes
SNP_A-8377312	ENSG00000134874	rs9525028	ENSG00000134874	DZIP1	DAZ interacting protein 1 [Source:HGNC Symbol;Acc:20908]	inside	0.000111148	0.0722831	yes
SNP_A-1822879	ENSG00000135074	rs17054709	ENSG00000135074	ADAM19	ADAM metallopeptidase domain 19 [Source:HGNC Symbol;Acc:197]	inside	1.01513e-06	0.00834337	yes
SNP_A-4230715	ENSG00000137486	rs616191	ENSG00000137486	ARRB1	arrestin, beta 1 [Source:HGNC Symbol;Acc:711]	inside	0.000136705	0.0871517	yes
SNP_A-8412336	ENSG00000138675	rs1458046	ENSG00000138675	FGF5	fibroblast growth factor 5 [Source:HGNC Symbol;Acc:3683]	inside	6.75352e-05	0.0560305	yes
SNP_A-8447617	ENSG00000139292	rs10506631	ENSG00000139292	LGR5	leucine-rich repeat-containing G protein-coupled receptor 5 [Source:HGNC Symbol;Acc:4504]	inside	5.22778e-05	0.0530382	yes
SNP_A-4276496	ENSG00000139292	rs11178806	ENSG00000139292	LGR5	leucine-rich repeat-containing G protein-coupled receptor 5 [Source:HGNC Symbol;Acc:4504]	inside	5.22778e-05	0.0530382	no
SNP_A-8488918	ENSG00000139292	rs11178865	ENSG00000139292	LGR5	leucine-rich repeat-containing G protein-coupled receptor 5 [Source:HGNC Symbol;Acc:4504]	inside	5.22778e-05	0.0530382	no
SNP_A-2283062	ENSG00000139292	rs17109727	ENSG00000139292	LGR5	leucine-rich repeat-containing G protein-coupled receptor 5 [Source:HGNC Symbol;Acc:4504]	inside	5.22778e-05	0.0530382	no
SNP_A-4221813	ENSG00000140873	rs7189575	ENSG00000140873	ADAMTS18	ADAM metallopeptidase with thrombospondin type 1 motif, 18 [Source:HGNC Symbol;Acc:17110]	inside	1.1536e-06	0.00834337	yes
SNP_A-4290867	ENSG00000144331	rs10177883	ENSG00000144331	ZNF385B	zinc finger protein 385B [Source:HGNC Symbol;Acc:26332]	inside	4.50364e-05	0.047774	yes
SNP_A-8319071	ENSG00000144331	rs13407248	ENSG00000144331	ZNF385B	zinc finger protein 385B [Source:HGNC Symbol;Acc:26332]	inside	4.50364e-05	0.047774	yes
SNP_A-2259545	ENSG00000144331	rs16866945	ENSG00000144331	ZNF385B	zinc finger protein 385B [Source:HGNC Symbol;Acc:26332]	inside	4.50364e-05	0.047774	yes
SNP_A-8591611	ENSG00000144331	rs17496658	ENSG00000144331	ZNF385B	zinc finger protein 385B [Source:HGNC Symbol;Acc:26332]	inside	4.50364e-05	0.047774	yes
SNP_A-1943606	ENSG00000144331	rs17499156	ENSG00000144331	ZNF385B	zinc finger protein 385B [Source:HGNC Symbol;Acc:26332]	inside	4.50364e-05	0.047774	yes
SNP_A-2236220	ENSG00000144331	rs7582108	ENSG00000144331	ZNF385B	zinc finger protein 385B [Source:HGNC Symbol;Acc:26332]	inside	4.50364e-05	0.047774	yes
SNP_A-8433519	ENSG00000144331	rs881737	ENSG00000144331	ZNF385B	zinc finger protein 385B [Source:HGNC Symbol;Acc:26332]	inside	4.50364e-05	0.047774	yes
SNP_A-8591380	ENSG00000144619	rs12496271	ENSG00000144619	CNTN4	contactin 4 [Source:HGNC Symbol;Acc:2174]	inside	6.75401e-05	0.0560305	yes
SNP_A-2027003	ENSG00000144619	rs1400210	ENSG00000144619	CNTN4	contactin 4 [Source:HGNC Symbol;Acc:2174]	inside	6.75401e-05	0.0560305	yes
SNP_A-2100742	ENSG00000144619	rs1479537	ENSG00000144619	CNTN4	contactin 4 [Source:HGNC Symbol;Acc:2174]	inside	6.75401e-05	0.0560305	yes
SNP_A-2279581	ENSG00000144619	rs163567	ENSG00000144619	CNTN4	contactin 4 [Source:HGNC Symbol;Acc:2174]	inside	6.75401e-05	0.0560305	yes
SNP_A-2069528	ENSG00000144619	rs2063895	ENSG00000144619	CNTN4	contactin 4 [Source:HGNC Symbol;Acc:2174]	inside	6.75401e-05	0.0560305	yes
SNP_A-1937460	ENSG00000144619	rs2616594	ENSG00000144619	CNTN4	contactin 4 [Source:HGNC Symbol;Acc:2174]	inside	6.75401e-05	0.0560305	yes
SNP_A-2187043	ENSG00000144619	rs2728020	ENSG00000144619	CNTN4	contactin 4 [Source:HGNC Symbol;Acc:2174]	inside	6.75401e-05	0.0560305	yes
SNP_A-1946405	ENSG00000144619	rs7624989	ENSG00000144619	CNTN4	contactin 4 [Source:HGNC Symbol;Acc:2174]	inside	6.75401e-05	0.0560305	yes
SNP_A-8618100	ENSG00000144619	rs7636894	ENSG00000144619	CNTN4	contactin 4 [Source:HGNC Symbol;Acc:2174]	inside	6.75401e-05	0.0560305	yes
SNP_A-1834072	ENSG00000144619	rs9816574	ENSG00000144619	CNTN4	contactin 4 [Source:HGNC Symbol;Acc:2174]	inside	6.75401e-05	0.0560305	yes
SNP_A-1907083	ENSG00000144668	rs1124374	ENSG00000144668	ITGA9	integrin, alpha 9 [Source:HGNC Symbol;Acc:6145]	inside	1.63193e-05	0.0203074	yes
SNP_A-8641870	ENSG00000144668	rs11929339	ENSG00000144668	ITGA9	integrin, alpha 9 [Source:HGNC Symbol;Acc:6145]	inside	1.63193e-05	0.0203074	yes
SNP_A-1808030	ENSG00000144668	rs13317139	ENSG00000144668	ITGA9	integrin, alpha 9 [Source:HGNC Symbol;Acc:6145]	inside	1.63193e-05	0.0203074	yes
SNP_A-8370988	ENSG00000144668	rs13325107	ENSG00000144668	ITGA9	integrin, alpha 9 [Source:HGNC Symbol;Acc:6145]	inside	1.63193e-05	0.0203074	yes
SNP_A-2186849	ENSG00000144668	rs1402758	ENSG00000144668	ITGA9	integrin, alpha 9 [Source:HGNC Symbol;Acc:6145]	inside	1.63193e-05	0.0203074	yes
SNP_A-8475250	ENSG00000144668	rs17036744	ENSG00000144668	ITGA9	integrin, alpha 9 [Source:HGNC Symbol;Acc:6145]	inside	1.63193e-05	0.0203074	yes
SNP_A-2103828	ENSG00000144668	rs17036895	ENSG00000144668	ITGA9	integrin, alpha 9 [Source:HGNC Symbol;Acc:6145]	inside	1.63193e-05	0.0203074	yes
SNP_A-8476408	ENSG00000144668	rs1892802	ENSG00000144668	ITGA9	integrin, alpha 9 [Source:HGNC Symbol;Acc:6145]	inside	1.63193e-05	0.0203074	yes
SNP_A-8508334	ENSG00000144668	rs4390871	ENSG00000144668	ITGA9	integrin, alpha 9 [Source:HGNC Symbol;Acc:6145]	inside	1.63193e-05	0.0203074	yes
SNP_A-8646384	ENSG00000144668	rs6550509	ENSG00000144668	ITGA9	integrin, alpha 9 [Source:HGNC Symbol;Acc:6145]	inside	1.63193e-05	0.0203074	yes
SNP_A-1972413	ENSG00000144668	rs6801285	ENSG00000144668	ITGA9	integrin, alpha 9 [Source:HGNC Symbol;Acc:6145]	inside	1.63193e-05	0.0203074	yes
SNP_A-4288522	ENSG00000144668	rs981952	ENSG00000144668	ITGA9	integrin, alpha 9 [Source:HGNC Symbol;Acc:6145]	inside	1.63193e-05	0.0203074	yes
SNP_A-4279707	ENSG00000144668	rs9850581	ENSG00000144668	ITGA9	integrin, alpha 9 [Source:HGNC Symbol;Acc:6145]	inside	1.63193e-05	0.0203074	yes
SNP_A-8580007	ENSG00000144668	rs9866251	ENSG00000144668	ITGA9	integrin, alpha 9 [Source:HGNC Symbol;Acc:6145]	inside	1.63193e-05	0.0203074	yes
SNP_A-8331707	ENSG00000145675	rs10072475	ENSG00000145675	PIK3R1	phosphoinositide-3-kinase, regulatory subunit 1 (alpha) [Source:HGNC Symbol;Acc:8979]	inside	0.000150001	0.0942356	yes
SNP_A-8344373	ENSG00000146416	rs9373384	ENSG00000146416	AIG1	androgen-induced 1 [Source:HGNC Symbol;Acc:21607]	inside	0.000142103	0.0897093	yes
SNP_A-4255824	ENSG00000148411	---	ENSG00000148411	NACC2	NACC family member 2, BEN and BTB (POZ) domain containing [Source:HGNC Symbol;Acc:23846]	inside	5.29715e-05	0.0530382	no
SNP_A-2250192	ENSG00000149972	rs11221803	ENSG00000149972	CNTN5	contactin 5 [Source:HGNC Symbol;Acc:2175]	inside	1.80866e-07	0.00180054	yes
SNP_A-8462005	ENSG00000149972	rs12286784	ENSG00000149972	CNTN5	contactin 5 [Source:HGNC Symbol;Acc:2175]	inside	1.80866e-07	0.00180054	yes
SNP_A-1932461	ENSG00000149972	rs2407306	ENSG00000149972	CNTN5	contactin 5 [Source:HGNC Symbol;Acc:2175]	inside	1.80866e-07	0.00180054	yes
SNP_A-4243644	ENSG00000149972	rs2897642	ENSG00000149972	CNTN5	contactin 5 [Source:HGNC Symbol;Acc:2175]	inside	1.80866e-07	0.00180054	yes
SNP_A-2246374	ENSG00000149972	rs4414190	ENSG00000149972	CNTN5	contactin 5 [Source:HGNC Symbol;Acc:2175]	inside	1.80866e-07	0.00180054	yes
SNP_A-8565455	ENSG00000149972	rs606363	ENSG00000149972	CNTN5	contactin 5 [Source:HGNC Symbol;Acc:2175]	inside	1.80866e-07	0.00180054	yes
SNP_A-8613122	ENSG00000149972	rs7103296	ENSG00000149972	CNTN5	contactin 5 [Source:HGNC Symbol;Acc:2175]	inside	1.80866e-07	0.00180054	yes
SNP_A-8340758	ENSG00000149972	rs7120725	ENSG00000149972	CNTN5	contactin 5 [Source:HGNC Symbol;Acc:2175]	inside	1.80866e-07	0.00180054	yes
SNP_A-8411964	ENSG00000149972	rs7121834	ENSG00000149972	CNTN5	contactin 5 [Source:HGNC Symbol;Acc:2175]	inside	1.80866e-07	0.00180054	yes
SNP_A-8325103	ENSG00000149972	rs770569	ENSG00000149972	CNTN5	contactin 5 [Source:HGNC Symbol;Acc:2175]	inside	1.80866e-07	0.00180054	yes
SNP_A-8686924	ENSG00000149972	rs770570	ENSG00000149972	CNTN5	contactin 5 [Source:HGNC Symbol;Acc:2175]	inside	1.80866e-07	0.00180054	yes
SNP_A-4237482	ENSG00000149972	rs770576	ENSG00000149972	CNTN5	contactin 5 [Source:HGNC Symbol;Acc:2175]	inside	1.80866e-07	0.00180054	yes
SNP_A-8545664	ENSG00000149972	rs7928236	ENSG00000149972	CNTN5	contactin 5 [Source:HGNC Symbol;Acc:2175]	inside	1.80866e-07	0.00180054	yes
SNP_A-2163455	ENSG00000152580	rs13088575	ENSG00000152580	IGSF10	immunoglobulin superfamily, member 10 [Source:HGNC Symbol;Acc:26384]	inside	3.26438e-05	0.036736	yes
SNP_A-1928491	ENSG00000152580	rs16863388	ENSG00000152580	IGSF10	immunoglobulin superfamily, member 10 [Source:HGNC Symbol;Acc:26384]	before	3.26438e-05	0.036736	yes
SNP_A-4263835	ENSG00000152580	rs4435614	ENSG00000152580	IGSF10	immunoglobulin superfamily, member 10 [Source:HGNC Symbol;Acc:26384]	inside	3.26438e-05	0.036736	yes
SNP_A-1921358	ENSG00000152580	rs4680443	ENSG00000152580	IGSF10	immunoglobulin superfamily, member 10 [Source:HGNC Symbol;Acc:26384]	inside	3.26438e-05	0.036736	yes
SNP_A-2197281	ENSG00000152580	rs6798252	ENSG00000152580	IGSF10	immunoglobulin superfamily, member 10 [Source:HGNC Symbol;Acc:26384]	inside	3.26438e-05	0.036736	yes
SNP_A-2295269	ENSG00000153822	rs11867479	ENSG00000153822	KCNJ16	potassium inwardly-rectifying channel, subfamily J, member 16 [Source:HGNC Symbol;Acc:6262]	inside	9.51998e-05	0.0692198	yes
SNP_A-8382774	ENSG00000153822	rs3922321	ENSG00000153822	KCNJ16	potassium inwardly-rectifying channel, subfamily J, member 16 [Source:HGNC Symbol;Acc:6262]	inside	9.51998e-05	0.0692198	yes
SNP_A-4199958	ENSG00000153822	rs758036	ENSG00000153822	KCNJ16	potassium inwardly-rectifying channel, subfamily J, member 16 [Source:HGNC Symbol;Acc:6262]	after	9.51998e-05	0.0692198	no
SNP_A-2022987	ENSG00000156463	rs11948492	ENSG00000156463	SH3RF2	SH3 domain containing ring finger 2 [Source:HGNC Symbol;Acc:26299]	inside	1.62522e-05	0.0203074	no
SNP_A-8428851	ENSG00000156463	rs1432766	ENSG00000156463	SH3RF2	SH3 domain containing ring finger 2 [Source:HGNC Symbol;Acc:26299]	inside	1.62522e-05	0.0203074	no
SNP_A-2121950	ENSG00000156463	rs1432774	ENSG00000156463	SH3RF2	SH3 domain containing ring finger 2 [Source:HGNC Symbol;Acc:26299]	inside	1.62522e-05	0.0203074	no
SNP_A-8297315	ENSG00000156463	rs17104031	ENSG00000156463	SH3RF2	SH3 domain containing ring finger 2 [Source:HGNC Symbol;Acc:26299]	before	1.62522e-05	0.0203074	yes
SNP_A-8516526	ENSG00000156463	rs17104040	ENSG00000156463	SH3RF2	SH3 domain containing ring finger 2 [Source:HGNC Symbol;Acc:26299]	inside	1.62522e-05	0.0203074	no
SNP_A-2065294	ENSG00000156463	rs17104073	ENSG00000156463	SH3RF2	SH3 domain containing ring finger 2 [Source:HGNC Symbol;Acc:26299]	inside	1.62522e-05	0.0203074	yes
SNP_A-2184381	ENSG00000156463	rs6580397	ENSG00000156463	SH3RF2	SH3 domain containing ring finger 2 [Source:HGNC Symbol;Acc:26299]	inside	1.62522e-05	0.0203074	no
SNP_A-2192768	ENSG00000156463	rs6871753	ENSG00000156463	SH3RF2	SH3 domain containing ring finger 2 [Source:HGNC Symbol;Acc:26299]	inside	1.62522e-05	0.0203074	no
SNP_A-1983869	ENSG00000156463	rs6883675	ENSG00000156463	SH3RF2	SH3 domain containing ring finger 2 [Source:HGNC Symbol;Acc:26299]	inside	1.62522e-05	0.0203074	yes
SNP_A-4287505	ENSG00000156463	rs6897959	ENSG00000156463	SH3RF2	SH3 domain containing ring finger 2 [Source:HGNC Symbol;Acc:26299]	inside	1.62522e-05	0.0203074	no
SNP_A-4221111	ENSG00000157168	rs17660163	ENSG00000157168	NRG1	neuregulin 1 [Source:HGNC Symbol;Acc:7997]	inside	1.565e-06	0.00980893	yes
SNP_A-1974569	ENSG00000158258	rs1026780	ENSG00000158258	CLSTN2	calsyntenin 2 [Source:HGNC Symbol;Acc:17448]	inside	7.02413e-06	0.0134817	yes
SNP_A-2200155	ENSG00000158258	rs1159437	ENSG00000158258	CLSTN2	calsyntenin 2 [Source:HGNC Symbol;Acc:17448]	inside	7.02413e-06	0.0134817	yes
SNP_A-2029964	ENSG00000158258	rs12107122	ENSG00000158258	CLSTN2	calsyntenin 2 [Source:HGNC Symbol;Acc:17448]	inside	7.02413e-06	0.0134817	yes
SNP_A-8618930	ENSG00000158258	rs1479858	ENSG00000158258	CLSTN2	calsyntenin 2 [Source:HGNC Symbol;Acc:17448]	inside	7.02413e-06	0.0134817	yes
SNP_A-1974571	ENSG00000158258	rs1479859	ENSG00000158258	CLSTN2	calsyntenin 2 [Source:HGNC Symbol;Acc:17448]	inside	7.02413e-06	0.0134817	yes
SNP_A-1866506	ENSG00000158258	rs16849965	ENSG00000158258	CLSTN2	calsyntenin 2 [Source:HGNC Symbol;Acc:17448]	inside	7.02413e-06	0.0134817	yes
SNP_A-8512399	ENSG00000158258	rs16850442	ENSG00000158258	CLSTN2	calsyntenin 2 [Source:HGNC Symbol;Acc:17448]	inside	7.02413e-06	0.0134817	yes
SNP_A-1974561	ENSG00000158258	rs1878981	ENSG00000158258	CLSTN2	calsyntenin 2 [Source:HGNC Symbol;Acc:17448]	inside	7.02413e-06	0.0134817	yes
SNP_A-1974573	ENSG00000158258	rs347341	ENSG00000158258	CLSTN2	calsyntenin 2 [Source:HGNC Symbol;Acc:17448]	inside	7.02413e-06	0.0134817	yes
SNP_A-8618932	ENSG00000158258	rs349552	ENSG00000158258	CLSTN2	calsyntenin 2 [Source:HGNC Symbol;Acc:17448]	inside	7.02413e-06	0.0134817	yes
SNP_A-8299044	ENSG00000158258	rs349569	ENSG00000158258	CLSTN2	calsyntenin 2 [Source:HGNC Symbol;Acc:17448]	inside	7.02413e-06	0.0134817	yes
SNP_A-2235938	ENSG00000158258	rs3903534	ENSG00000158258	CLSTN2	calsyntenin 2 [Source:HGNC Symbol;Acc:17448]	inside	7.02413e-06	0.0134817	yes
SNP_A-8702746	ENSG00000158258	rs4142786	ENSG00000158258	CLSTN2	calsyntenin 2 [Source:HGNC Symbol;Acc:17448]	inside	7.02413e-06	0.0134817	yes
SNP_A-2247610	ENSG00000158258	rs4234484	ENSG00000158258	CLSTN2	calsyntenin 2 [Source:HGNC Symbol;Acc:17448]	inside	7.02413e-06	0.0134817	yes
SNP_A-8501952	ENSG00000158258	rs4263252	ENSG00000158258	CLSTN2	calsyntenin 2 [Source:HGNC Symbol;Acc:17448]	inside	7.02413e-06	0.0134817	yes
SNP_A-2274913	ENSG00000158258	rs4557115	ENSG00000158258	CLSTN2	calsyntenin 2 [Source:HGNC Symbol;Acc:17448]	inside	7.02413e-06	0.0134817	yes
SNP_A-1832696	ENSG00000158258	rs4638925	ENSG00000158258	CLSTN2	calsyntenin 2 [Source:HGNC Symbol;Acc:17448]	inside	7.02413e-06	0.0134817	yes
SNP_A-2072802	ENSG00000158258	rs4683831	ENSG00000158258	CLSTN2	calsyntenin 2 [Source:HGNC Symbol;Acc:17448]	inside	7.02413e-06	0.0134817	yes
SNP_A-1939907	ENSG00000158258	rs531617	ENSG00000158258	CLSTN2	calsyntenin 2 [Source:HGNC Symbol;Acc:17448]	inside	7.02413e-06	0.0134817	yes
SNP_A-1783976	ENSG00000158258	rs6414345	ENSG00000158258	CLSTN2	calsyntenin 2 [Source:HGNC Symbol;Acc:17448]	inside	7.02413e-06	0.0134817	yes
SNP_A-1913315	ENSG00000158258	rs6439914	ENSG00000158258	CLSTN2	calsyntenin 2 [Source:HGNC Symbol;Acc:17448]	inside	7.02413e-06	0.0134817	yes
SNP_A-8478792	ENSG00000158258	rs6763866	ENSG00000158258	CLSTN2	calsyntenin 2 [Source:HGNC Symbol;Acc:17448]	inside	7.02413e-06	0.0134817	yes
SNP_A-1800875	ENSG00000158258	rs6767989	ENSG00000158258	CLSTN2	calsyntenin 2 [Source:HGNC Symbol;Acc:17448]	inside	7.02413e-06	0.0134817	yes
SNP_A-8497366	ENSG00000158258	rs6771366	ENSG00000158258	CLSTN2	calsyntenin 2 [Source:HGNC Symbol;Acc:17448]	inside	7.02413e-06	0.0134817	yes
SNP_A-2303451	ENSG00000158258	rs6773144	ENSG00000158258	CLSTN2	calsyntenin 2 [Source:HGNC Symbol;Acc:17448]	inside	7.02413e-06	0.0134817	yes
SNP_A-8314216	ENSG00000158258	rs6773289	ENSG00000158258	CLSTN2	calsyntenin 2 [Source:HGNC Symbol;Acc:17448]	inside	7.02413e-06	0.0134817	yes
SNP_A-8421135	ENSG00000158258	rs6782976	ENSG00000158258	CLSTN2	calsyntenin 2 [Source:HGNC Symbol;Acc:17448]	inside	7.02413e-06	0.0134817	yes
SNP_A-8568668	ENSG00000158258	rs7629393	ENSG00000158258	CLSTN2	calsyntenin 2 [Source:HGNC Symbol;Acc:17448]	inside	7.02413e-06	0.0134817	yes
SNP_A-4244832	ENSG00000158258	rs7638929	ENSG00000158258	CLSTN2	calsyntenin 2 [Source:HGNC Symbol;Acc:17448]	inside	7.02413e-06	0.0134817	yes
SNP_A-8519479	ENSG00000158258	rs922565	ENSG00000158258	CLSTN2	calsyntenin 2 [Source:HGNC Symbol;Acc:17448]	inside	7.02413e-06	0.0134817	yes
SNP_A-8618813	ENSG00000158258	rs9833263	ENSG00000158258	CLSTN2	calsyntenin 2 [Source:HGNC Symbol;Acc:17448]	inside	7.02413e-06	0.0134817	yes
SNP_A-8529449	ENSG00000158258	rs9843026	ENSG00000158258	CLSTN2	calsyntenin 2 [Source:HGNC Symbol;Acc:17448]	inside	7.02413e-06	0.0134817	yes
SNP_A-1828475	ENSG00000158258	rs9862730	ENSG00000158258	CLSTN2	calsyntenin 2 [Source:HGNC Symbol;Acc:17448]	inside	7.02413e-06	0.0134817	yes
SNP_A-8452922	ENSG00000162105	rs747172	ENSG00000162105	SHANK2	SH3 and multiple ankyrin repeat domains 2 [Source:HGNC Symbol;Acc:14295]	inside	2.23449e-05	0.0265302	no
SNP_A-1850635	ENSG00000162654	rs6703905	ENSG00000162654	GBP4	guanylate binding protein 4 [Source:HGNC Symbol;Acc:20480]	inside	1.16045e-06	0.00834337	yes
SNP_A-1918382	ENSG00000162654	rs7521137	ENSG00000162654	GBP4	guanylate binding protein 4 [Source:HGNC Symbol;Acc:20480]	inside	1.16045e-06	0.00834337	yes
SNP_A-8572701	ENSG00000162949	rs1520319	ENSG00000162949	CAPN13	calpain 13 [Source:HGNC Symbol;Acc:16663]	inside	5.40972e-05	0.0530382	no
SNP_A-8572703	ENSG00000162949	rs6735205	ENSG00000162949	CAPN13	calpain 13 [Source:HGNC Symbol;Acc:16663]	inside	5.40972e-05	0.0530382	no
SNP_A-8486481	ENSG00000163002	rs13023969	ENSG00000163002	NUP35	nucleoporin 35kDa [Source:HGNC Symbol;Acc:29797]	inside	2.14683e-05	0.0257254	no
SNP_A-8293265	ENSG00000163449	rs828922	ENSG00000163449	TMEM169	transmembrane protein 169 [Source:HGNC Symbol;Acc:25130]	inside	9.89576e-05	0.0692198	yes
SNP_A-8449136	ENSG00000164318	rs10473093	ENSG00000164318	EGFLAM	EGF-like, fibronectin type III and laminin G domains [Source:HGNC Symbol;Acc:26810]	inside	3.30582e-06	0.0134817	yes
SNP_A-8541365	ENSG00000164318	rs10473095	ENSG00000164318	EGFLAM	EGF-like, fibronectin type III and laminin G domains [Source:HGNC Symbol;Acc:26810]	inside	3.30582e-06	0.0134817	yes
SNP_A-2090164	ENSG00000164318	rs1428256	ENSG00000164318	EGFLAM	EGF-like, fibronectin type III and laminin G domains [Source:HGNC Symbol;Acc:26810]	inside	3.30582e-06	0.0134817	yes
SNP_A-8361400	ENSG00000164318	rs16903908	ENSG00000164318	EGFLAM	EGF-like, fibronectin type III and laminin G domains [Source:HGNC Symbol;Acc:26810]	inside	3.30582e-06	0.0134817	yes
SNP_A-2101085	ENSG00000164318	rs17423367	ENSG00000164318	EGFLAM	EGF-like, fibronectin type III and laminin G domains [Source:HGNC Symbol;Acc:26810]	inside	3.30582e-06	0.0134817	yes
SNP_A-2261781	ENSG00000164318	rs2589787	ENSG00000164318	EGFLAM	EGF-like, fibronectin type III and laminin G domains [Source:HGNC Symbol;Acc:26810]	inside	3.30582e-06	0.0134817	yes
SNP_A-2010836	ENSG00000164318	rs2731979	ENSG00000164318	EGFLAM	EGF-like, fibronectin type III and laminin G domains [Source:HGNC Symbol;Acc:26810]	inside	3.30582e-06	0.0134817	yes
SNP_A-2024150	ENSG00000165966	rs10880070	ENSG00000165966	PDZRN4	PDZ domain containing ring finger 4 [Source:HGNC Symbol;Acc:30552]	inside	5.87401e-05	0.0539142	yes
SNP_A-2126268	ENSG00000165966	rs11180505	ENSG00000165966	PDZRN4	PDZ domain containing ring finger 4 [Source:HGNC Symbol;Acc:30552]	inside	5.87401e-05	0.0539142	yes
SNP_A-2062428	ENSG00000165966	rs12305552	ENSG00000165966	PDZRN4	PDZ domain containing ring finger 4 [Source:HGNC Symbol;Acc:30552]	inside	5.87401e-05	0.0539142	yes
SNP_A-8376907	ENSG00000165966	rs12308926	ENSG00000165966	PDZRN4	PDZ domain containing ring finger 4 [Source:HGNC Symbol;Acc:30552]	inside	5.87401e-05	0.0539142	yes
SNP_A-4202705	ENSG00000165966	rs1431118	ENSG00000165966	PDZRN4	PDZ domain containing ring finger 4 [Source:HGNC Symbol;Acc:30552]	inside	5.87401e-05	0.0539142	yes
SNP_A-4193407	ENSG00000165966	rs1458162	ENSG00000165966	PDZRN4	PDZ domain containing ring finger 4 [Source:HGNC Symbol;Acc:30552]	inside	5.87401e-05	0.0539142	yes
SNP_A-2101405	ENSG00000165966	rs4635145	ENSG00000165966	PDZRN4	PDZ domain containing ring finger 4 [Source:HGNC Symbol;Acc:30552]	inside	5.87401e-05	0.0539142	yes
SNP_A-2002672	ENSG00000165966	rs6582337	ENSG00000165966	PDZRN4	PDZ domain containing ring finger 4 [Source:HGNC Symbol;Acc:30552]	inside	5.87401e-05	0.0539142	yes
SNP_A-8410368	ENSG00000165966	rs7136410	ENSG00000165966	PDZRN4	PDZ domain containing ring finger 4 [Source:HGNC Symbol;Acc:30552]	inside	5.87401e-05	0.0539142	yes
SNP_A-2165062	ENSG00000171631	rs1790071	ENSG00000171631	P2RY6	pyrimidinergic receptor P2Y, G-protein coupled, 6 [Source:HGNC Symbol;Acc:8543]	inside	7.93832e-06	0.0136979	yes
SNP_A-2042872	ENSG00000174059	rs17009223	ENSG00000174059	CD34	CD34 molecule [Source:HGNC Symbol;Acc:1662]	inside	9.80142e-05	0.0692198	no
SNP_A-1981702	ENSG00000174059	rs1932818	ENSG00000174059	CD34	CD34 molecule [Source:HGNC Symbol;Acc:1662]	inside	9.80142e-05	0.0692198	yes
SNP_A-8666243	ENSG00000174059	rs1932819	ENSG00000174059	CD34	CD34 molecule [Source:HGNC Symbol;Acc:1662]	inside	9.80142e-05	0.0692198	yes
SNP_A-1981703	ENSG00000174059	rs6540445	ENSG00000174059	CD34	CD34 molecule [Source:HGNC Symbol;Acc:1662]	inside	9.80142e-05	0.0692198	yes
SNP_A-2215463	ENSG00000174332	rs12036675	ENSG00000174332	GLIS1	GLIS family zinc finger 1 [Source:HGNC Symbol;Acc:29525]	inside	7.70883e-06	0.0134817	yes
SNP_A-4270027	ENSG00000174332	rs12062528	ENSG00000174332	GLIS1	GLIS family zinc finger 1 [Source:HGNC Symbol;Acc:29525]	inside	7.70883e-06	0.0134817	yes
SNP_A-1879944	ENSG00000174332	rs12120383	ENSG00000174332	GLIS1	GLIS family zinc finger 1 [Source:HGNC Symbol;Acc:29525]	inside	7.70883e-06	0.0134817	yes
SNP_A-1921773	ENSG00000174332	rs1320385	ENSG00000174332	GLIS1	GLIS family zinc finger 1 [Source:HGNC Symbol;Acc:29525]	inside	7.70883e-06	0.0134817	yes
SNP_A-8473172	ENSG00000174332	rs17108833	ENSG00000174332	GLIS1	GLIS family zinc finger 1 [Source:HGNC Symbol;Acc:29525]	inside	7.70883e-06	0.0134817	yes
SNP_A-8708541	ENSG00000174332	rs2478979	ENSG00000174332	GLIS1	GLIS family zinc finger 1 [Source:HGNC Symbol;Acc:29525]	inside	7.70883e-06	0.0134817	yes
SNP_A-4283012	ENSG00000174332	rs2982662	ENSG00000174332	GLIS1	GLIS family zinc finger 1 [Source:HGNC Symbol;Acc:29525]	after	7.70883e-06	0.0134817	yes
SNP_A-8473304	ENSG00000174332	rs6668873	ENSG00000174332	GLIS1	GLIS family zinc finger 1 [Source:HGNC Symbol;Acc:29525]	inside	7.70883e-06	0.0134817	yes
SNP_A-8520084	ENSG00000174640	rs4854784	ENSG00000174640	SLCO2A1	solute carrier organic anion transporter family, member 2A1 [Source:HGNC Symbol;Acc:10955]	inside	6.39678e-06	0.0134817	yes
SNP_A-8618328	ENSG00000175928	rs17037086	ENSG00000175928	LRRN1	leucine rich repeat neuronal 1 [Source:HGNC Symbol;Acc:20980]	inside	3.22594e-05	0.036736	yes
SNP_A-2252197	ENSG00000177294	rs2309624	ENSG00000177294	FBXO39	F-box protein 39 [Source:HGNC Symbol;Acc:28565]	after	5.35931e-05	0.0530382	no
SNP_A-2212729	ENSG00000177294	rs7220599	ENSG00000177294	FBXO39	F-box protein 39 [Source:HGNC Symbol;Acc:28565]	after	5.35931e-05	0.0530382	no
SNP_A-2037104	ENSG00000178385	rs13406933	ENSG00000178385	PLEKHM3	pleckstrin homology domain containing, family M, member 3 [Source:HGNC Symbol;Acc:34006]	inside	6.1677e-05	0.0560305	yes
SNP_A-8537123	ENSG00000182224	rs8081871	ENSG00000182224	CYB5D1	cytochrome b5 domain containing 1 [Source:HGNC Symbol;Acc:26516]	after	7.69438e-07	0.00711269	yes
SNP_A-1818732	ENSG00000186298	rs1107652	ENSG00000186298	PPP1CC	protein phosphatase 1, catalytic subunit, gamma isozyme [Source:HGNC Symbol;Acc:9283]	inside	5.06366e-05	0.0530382	yes
SNP_A-8314822	ENSG00000196511	rs11976994	ENSG00000196511	TPK1	thiamin pyrophosphokinase 1 [Source:HGNC Symbol;Acc:17358]	inside	0.000120474	0.0775685	yes
SNP_A-2124128	ENSG00000196511	rs1731111	ENSG00000196511	TPK1	thiamin pyrophosphokinase 1 [Source:HGNC Symbol;Acc:17358]	inside	0.000120474	0.0775685	yes
SNP_A-8295400	ENSG00000197959	rs3850640	ENSG00000197959	DNM3	dynamin 3 [Source:HGNC Symbol;Acc:29125]	inside	0.000129723	0.0831103	yes
SNP_A-4294497	ENSG00000205629	rs11642659	ENSG00000205629	LCMT1	leucine carboxyl methyltransferase 1 [Source:HGNC Symbol;Acc:17557]	before	0.000105903	0.0692198	yes
SNP_A-8409589	ENSG00000205629	rs11645986	ENSG00000205629	LCMT1	leucine carboxyl methyltransferase 1 [Source:HGNC Symbol;Acc:17557]	inside	0.000105903	0.0692198	yes
SNP_A-8595990	ENSG00000205629	rs11860180	ENSG00000205629	LCMT1	leucine carboxyl methyltransferase 1 [Source:HGNC Symbol;Acc:17557]	inside	0.000105903	0.0692198	yes
SNP_A-2044682	ENSG00000205629	rs12600303	ENSG00000205629	LCMT1	leucine carboxyl methyltransferase 1 [Source:HGNC Symbol;Acc:17557]	inside	0.000105903	0.0692198	yes
SNP_A-4193401	ENSG00000205629	rs1549851	ENSG00000205629	LCMT1	leucine carboxyl methyltransferase 1 [Source:HGNC Symbol;Acc:17557]	inside	0.000105903	0.0692198	yes
SNP_A-2196386	ENSG00000205629	rs16974325	ENSG00000205629	LCMT1	leucine carboxyl methyltransferase 1 [Source:HGNC Symbol;Acc:17557]	inside	0.000105903	0.0692198	yes
SNP_A-8330897	ENSG00000205629	rs277897	ENSG00000205629	LCMT1	leucine carboxyl methyltransferase 1 [Source:HGNC Symbol;Acc:17557]	inside	0.000105903	0.0692198	yes
SNP_A-8447712	ENSG00000205629	rs277903	ENSG00000205629	LCMT1	leucine carboxyl methyltransferase 1 [Source:HGNC Symbol;Acc:17557]	inside	0.000105903	0.0692198	yes
SNP_A-4248585	ENSG00000205629	rs277907	ENSG00000205629	LCMT1	leucine carboxyl methyltransferase 1 [Source:HGNC Symbol;Acc:17557]	inside	0.000105903	0.0692198	yes
SNP_A-1792632	ENSG00000205629	rs277914	ENSG00000205629	LCMT1	leucine carboxyl methyltransferase 1 [Source:HGNC Symbol;Acc:17557]	inside	0.000105903	0.0692198	yes
SNP_A-8299959	ENSG00000205629	rs3809679	ENSG00000205629	LCMT1	leucine carboxyl methyltransferase 1 [Source:HGNC Symbol;Acc:17557]	before	0.000105903	0.0692198	yes
SNP_A-2179342	ENSG00000206952	rs41445346	ENSG00000206952	SNORA50	small nucleolar RNA, H/ACA box 50 [Source:HGNC Symbol;Acc:32643]	before	8.76896e-05	0.0692198	no

## Sheet: SNP_transcript_all
SNP_id (affy)	Transcript (custom array probeset)	dbSNP id	Ensembl gene	Gene symbol	Gene description	SNP location in analysis	p-value of correlation	Benjami-Hochberg ajusted p-value	SNP-Gene association in rSNPBase
SNP_A-1881276	ENST00000341998	rs1182648	ENSG00000155886	SLC24A2	solute carrier family 24 (sodium/potassium/calcium exchanger), member 2 [Source:HGNC Symbol;Acc:10976]	inside	2.94086e-07	0.0092033	yes
SNP_A-1881276	ENST00000286344	rs1182648	ENSG00000155886	SLC24A2	solute carrier family 24 (sodium/potassium/calcium exchanger), member 2 [Source:HGNC Symbol;Acc:10976]	inside	1.81649e-07	0.0092033	yes
SNP_A-8355875	ENST00000341998	rs1182654	ENSG00000155886	SLC24A2	solute carrier family 24 (sodium/potassium/calcium exchanger), member 2 [Source:HGNC Symbol;Acc:10976]	inside	2.94086e-07	0.0092033	yes
SNP_A-8355875	ENST00000286344	rs1182654	ENSG00000155886	SLC24A2	solute carrier family 24 (sodium/potassium/calcium exchanger), member 2 [Source:HGNC Symbol;Acc:10976]	inside	1.81649e-07	0.0092033	yes
SNP_A-8495180	ENST00000276395	rs10216403	NA	NA	NA	inside	3.10573e-07	0.0092033	no
SNP_A-8495180	ENST00000356537	rs10216403	ENSG00000147419	CCDC25	coiled-coil domain containing 25 [Source:HGNC Symbol;Acc:25591]	inside	3.10573e-07	0.0092033	yes
SNP_A-8550115	ENST00000283065	rs2612699	ENSG00000153093	ACOXL	acyl-CoA oxidase-like [Source:HGNC Symbol;Acc:25621]	inside	5.45397e-08	0.0092033	yes
SNP_A-8550115	ENST00000340561	rs2612699	ENSG00000153093	ACOXL	acyl-CoA oxidase-like [Source:HGNC Symbol;Acc:25621]	inside	1.98557e-07	0.0092033	yes
SNP_A-8550115	ENST00000389811	rs2612699	ENSG00000153093	ACOXL	acyl-CoA oxidase-like [Source:HGNC Symbol;Acc:25621]	inside	7.74753e-08	0.0092033	yes
SNP_A-8574211	ENST00000378262	rs17040907	ENSG00000179915	NRXN1	neurexin 1 [Source:HGNC Symbol;Acc:8008]	inside	1.11913e-07	0.0092033	yes
SNP_A-2299163	ENST00000397620	rs1194765	ENSG00000134138	MEIS2	Meis homeobox 2 [Source:HGNC Symbol;Acc:7001]	inside	9.41984e-07	0.0200456	yes
SNP_A-2299163	ENST00000340545	rs1194765	ENSG00000134138	MEIS2	Meis homeobox 2 [Source:HGNC Symbol;Acc:7001]	inside	8.68977e-07	0.0200456	yes
SNP_A-2299163	ENST00000397624	rs1194765	ENSG00000134138	MEIS2	Meis homeobox 2 [Source:HGNC Symbol;Acc:7001]	inside	8.68977e-07	0.0200456	yes
SNP_A-2299163	ENST00000338564	rs1194765	ENSG00000134138	MEIS2	Meis homeobox 2 [Source:HGNC Symbol;Acc:7001]	inside	1.0487e-06	0.0200456	yes
SNP_A-2299163	ENST00000314177	rs1194765	ENSG00000134138	MEIS2	Meis homeobox 2 [Source:HGNC Symbol;Acc:7001]	inside	1.08233e-06	0.0200456	yes
SNP_A-2299163	ENST00000382766	rs1194765	ENSG00000134138	MEIS2	Meis homeobox 2 [Source:HGNC Symbol;Acc:7001]	inside	1.08233e-06	0.0200456	yes
SNP_A-2299163	ENST00000219869	rs1194765	ENSG00000134138	MEIS2	Meis homeobox 2 [Source:HGNC Symbol;Acc:7001]	inside	1.21569e-06	0.0211912	yes
SNP_A-8383677	ENST00000328194	rs7929621	ENSG00000184014	DENND5A	DENN/MADD domain containing 5A [Source:HGNC Symbol;Acc:19344]	inside	4.08004e-06	0.0671695	yes
SNP_A-2184379	ENST00000379375	rs2070699	ENSG00000078401	EDN1	endothelin 1 [Source:HGNC Symbol;Acc:3176]	inside	6.92327e-06	0.0932542	yes
SNP_A-1897212	ENST00000380962	rs277898	ENSG00000205629	LCMT1	leucine carboxyl methyltransferase 1 [Source:HGNC Symbol;Acc:17557]	inside	6.88363e-06	0.0932542	yes
SNP_A-1897212	ENST00000399069	rs277898	ENSG00000205629	LCMT1	leucine carboxyl methyltransferase 1 [Source:HGNC Symbol;Acc:17557]	inside	6.88363e-06	0.0932542	yes
SNP_A-1897212	ENST00000380963	rs277898	ENSG00000205629	LCMT1	leucine carboxyl methyltransferase 1 [Source:HGNC Symbol;Acc:17557]	inside	6.88363e-06	0.0932542	yes

## Sheet: SNP_transcript_iPSC
SNP_id (affy)	Transcript (custom array probeset)	dbSNP id	Ensembl gene	Gene symbol	Gene description	SNP location in analysis	p-value of correlation	Benjami-Hochberg ajusted p-value	SNP-Gene association in rSNPBase
SNP_A-2167531	ENST00000369670	rs6666579	ENSG00000007341	ST7L	suppression of tumorigenicity 7 like	inside	1.41291e-06	0.0559186	yes
SNP_A-2178507	ENST00000369670	rs12406906	ENSG00000007341	ST7L	suppression of tumorigenicity 7 like	inside	1.41291e-06	0.0559186	yes
SNP_A-2181870	ENST00000369670	rs6681371	ENSG00000007341	ST7L	suppression of tumorigenicity 7 like	inside	1.41291e-06	0.0559186	yes
SNP_A-4278604	ENST00000369670	rs7551933	ENSG00000007341	ST7L	suppression of tumorigenicity 7 like	inside	1.41291e-06	0.0559186	yes
SNP_A-8317242	ENST00000369670	rs7544663	ENSG00000007341	ST7L	suppression of tumorigenicity 7 like	inside	1.41291e-06	0.0559186	yes

## Sheet: SNP_transcript_hESC
SNP_id (affy)	Transcript (custom array probeset)	dbSNP id	Ensembl gene	Gene symbol	Gene description	SNP location in analysis	p-value of correlation	Benjami-Hochberg ajusted p-value	SNP-Gene association in rSNPBase
SNP_A-2037104	ENST00000389247	rs13406933	ENSG00000178385	PLEKHM3	pleckstrin homology domain containing, family M, member 3 [Source:HGNC Symbol;Acc:34006]	inside	1.39627e-07	0.0323719	yes

## Sheet: SNP_exon_short_snp_interval_all
SNP_id (affy)	Exon (custom array probeset)	dbSNP id	Ensembl gene	Gene symbol	Gene description	SNP location in analysis	p-value of correlation	Benjami-Hochberg ajusted p-value	SNP-Gene association in rSNPBase
SNP_A-1881276	ENSE00001376810	rs1182648	ENSG00000136950	SLC24A2	solute carrier family 24 (sodium/potassium/calcium exchanger), member 2 [Source:HGNC Symbol;Acc:10976]	before	4.99621e-07	0.0188274	no
SNP_A-8355875	ENSE00001376810	rs1182654	ENSG00000138685	SLC24A2	solute carrier family 24 (sodium/potassium/calcium exchanger), member 2 [Source:HGNC Symbol;Acc:10976]	before	4.99621e-07	0.0188274	no
SNP_A-8715816	ENSE00001432409	rs10986468	ENSG00000090530	ARPC5L	actin related protein 2/3 complex, subunit 5-like [Source:HGNC Symbol;Acc:23366]	before	4.77893e-07	0.0188274	no
SNP_A-8574211	ENSE00001476895	rs17040907	ENSG00000091136	NRXN1	neurexin 1 [Source:HGNC Symbol;Acc:8008]	after	1.59291e-06	0.0417889	no
SNP_A-8582868	ENSE00001075623	rs12106996	ENSG00000197024	NA	NA	before	1.84825e-06	0.0417889	no
SNP_A-8283674	ENSE00001134001	rs10487627	ENSG00000138685	TPK1	thiamin pyrophosphokinase 1 [Source:HGNC Symbol;Acc:17358]	after	2.774e-06	0.0448001	no
SNP_A-8693980	ENSE00001134001	rs17209934	ENSG00000090530	TPK1	thiamin pyrophosphokinase 1 [Source:HGNC Symbol;Acc:17358]	after	2.774e-06	0.0448001	no
SNP_A-1910783	ENSE00001483850	rs3217986	ENSG00000124788	NA	NA	inside	7.33567e-06	0.0759325	no
SNP_A-2267044	ENSE00001085346	rs9655446	ENSG00000021826	STK17A	serine/threonine kinase 17a [Source:HGNC Symbol;Acc:11395]	before	8.01822e-06	0.0759325	no
SNP_A-8389361	ENSE00001292533	rs2123067	ENSG00000136574	FMN1	formin 1 [Source:HGNC Symbol;Acc:3768]	before	8.66865e-06	0.0759325	no
SNP_A-8513315	ENSE00000848097	rs2237217	ENSG00000101680	ATXN1	ataxin 1 [Source:HGNC Symbol;Acc:10548]	after	8.73173e-06	0.0759325	no
SNP_A-1974958	ENSE00001157163	rs1450107	ENSG00000179915	NA	NA	before	7.62596e-06	0.0759325	no
SNP_A-8677910	ENSE00001157163	rs16826199	ENSG00000196756	NA	NA	before	7.62596e-06	0.0759325	no
SNP_A-1936096	ENSE00001479582	rs401573	ENSG00000151746	NRCAM	neuronal cell adhesion molecule [Source:HGNC Symbol;Acc:7994]	before	2.52779e-05	0.0775962	no
SNP_A-1952183	ENSE00001497139	rs16951252	ENSG00000151746	LAMA1	laminin, alpha 1 [Source:HGNC Symbol;Acc:6481]	before	2.12623e-05	0.0775962	no
SNP_A-2073704	ENSE00001518175	rs17408757	ENSG00000148120	NA	NA	before	2.20625e-05	0.0775962	no
SNP_A-2073704	ENSE00001081614	rs17408757	ENSG00000140945	FGF2	fibroblast growth factor 2 (basic) [Source:HGNC Symbol;Acc:3676]	before	2.20625e-05	0.0775962	no
SNP_A-2295272	ENSE00000765449	rs9397797	ENSG00000178662	NA	NA	after	1.69715e-05	0.0775962	no
SNP_A-2299163	ENSE00001108723	rs1194765	ENSG00000120675	NA	NA	before	2.53964e-05	0.0775962	no
SNP_A-4233535	ENSE00001001657	rs11346	ENSG00000163520	DNAJC15	DnaJ (Hsp40) homolog, subfamily C, member 15 [Source:HGNC Symbol;Acc:20325]	inside	1.94376e-05	0.0775962	no
SNP_A-8354341	ENSE00000723230	rs3735052	ENSG00000138685	CPA4	carboxypeptidase A4 [Source:HGNC Symbol;Acc:15740]	after	1.96742e-05	0.0775962	no
SNP_A-8476584	ENSE00000895585	rs1477496	ENSG00000169282	PXDN	peroxidasin homolog (Drosophila) [Source:HGNC Symbol;Acc:14966]	after	1.96602e-05	0.0775962	no
SNP_A-8476584	ENSE00000895586	rs1477496	ENSG00000169282	PXDN	peroxidasin homolog (Drosophila) [Source:HGNC Symbol;Acc:14966]	before	1.99543e-05	0.0775962	no
SNP_A-8495745	ENSE00000785378	rs4356603	ENSG00000162989	CPS1	carbamoyl-phosphate synthase 1, mitochondrial [Source:HGNC Symbol;Acc:2323]	after	2.36711e-05	0.0775962	no
SNP_A-8563270	ENSE00001518175	rs7683093	ENSG00000091136	NA	NA	inside	2.20625e-05	0.0775962	no
SNP_A-8563270	ENSE00001081614	rs7683093	ENSG00000091136	FGF2	fibroblast growth factor 2 (basic) [Source:HGNC Symbol;Acc:3676]	inside	2.20625e-05	0.0775962	no
SNP_A-8575671	ENSE00001349194	rs1514751	ENSG00000169744	CSRNP3	cysteine-serine-rich nuclear protein 3 [Source:HGNC Symbol;Acc:30729]	before	1.42908e-05	0.0775962	no
SNP_A-8615690	ENSE00000926134	rs10826789	ENSG00000169744	MTPAP	mitochondrial poly(A) polymerase [Source:HGNC Symbol;Acc:25532]	after	2.05189e-05	0.0775962	no
SNP_A-8630175	ENSE00000785378	rs16844718	ENSG00000090530	CPS1	carbamoyl-phosphate synthase 1, mitochondrial [Source:HGNC Symbol;Acc:2323]	after	2.36711e-05	0.0775962	no
SNP_A-1831401	ENSE00001489162	rs10743324	ENSG00000134138	AEBP2	AE binding protein 2 [Source:HGNC Symbol;Acc:24051]	after	2.31844e-05	0.0775962	no
SNP_A-1843786	ENSE00001489162	rs1875467	ENSG00000107951	AEBP2	AE binding protein 2 [Source:HGNC Symbol;Acc:24051]	after	2.31844e-05	0.0775962	no
SNP_A-2092179	ENSE00001013982	rs7195409	ENSG00000074590	NA	NA	before	1.48281e-05	0.0775962	no
SNP_A-2311271	ENSE00001269108	rs10771923	ENSG00000155886	BICD1	bicaudal D homolog 1 (Drosophila) [Source:HGNC Symbol;Acc:1049]	after	2.43461e-05	0.0775962	no
SNP_A-2311271	ENSE00001522731	rs10771923	ENSG00000155886	BICD1	bicaudal D homolog 1 (Drosophila) [Source:HGNC Symbol;Acc:1049]	after	2.43461e-05	0.0775962	no
SNP_A-4228793	ENSE00001121475	rs11643859	ENSG00000084112	NA	NA	before	1.39324e-05	0.0775962	no
SNP_A-8396893	ENSE00000754673	rs2287536	ENSG00000196511	NA	NA	after	1.00998e-05	0.0775962	no
SNP_A-8534326	ENSE00001420832	rs1780636	ENSG00000196511	RP4-564F22.2		before	1.32355e-05	0.0775962	no
SNP_A-1808104	ENSE00000895758	rs10993344	ENSG00000139154	NA	NA	before	3.01856e-05	0.0800761	no
SNP_A-1808104	ENSE00001466686	rs10993344	ENSG00000139154	NA	NA	before	3.01856e-05	0.0800761	no
SNP_A-8373874	ENSE00001217341	rs207687	ENSG00000186031	LDB2	LIM domain binding 2 [Source:HGNC Symbol;Acc:6533]	before	3.0238e-05	0.0800761	no
SNP_A-1874074	ENSE00001269073	rs2446192	ENSG00000091129	NA	NA	after	3.10002e-05	0.0800761	no
SNP_A-2168312	ENSE00001099252	rs3782691	ENSG00000130508	NUAK1	NUAK family, SNF1-like kinase, 1 [Source:HGNC Symbol;Acc:14311]	after	2.86758e-05	0.0800761	no
SNP_A-8336509	ENSE00001220387	rs6788208	ENSG00000164543	LEPREL1	leprecan-like 1 [Source:HGNC Symbol;Acc:19317]	before	3.11663e-05	0.0800761	no
SNP_A-8362388	ENSE00001220387	rs6787151	ENSG00000029639	LEPREL1	leprecan-like 1 [Source:HGNC Symbol;Acc:19317]	before	3.11663e-05	0.0800761	no
SNP_A-1958445	ENSE00001361406	rs1724305	ENSG00000148120	NA	NA	before	3.30556e-05	0.083043	no
SNP_A-8544879	ENSE00001070411	rs11893032	ENSG00000091136	KCNJ3	potassium inwardly-rectifying channel, subfamily J, member 3 [Source:HGNC Symbol;Acc:6264]	after	3.4337e-05	0.0843869	no
SNP_A-2201905	ENSE00000715818	rs10232049	ENSG00000140945	NA	NA	after	3.93406e-05	0.0856238	no
SNP_A-2201905	ENSE00000715837	rs10232049	ENSG00000147883	NA	NA	before	3.93847e-05	0.0856238	no
SNP_A-2258594	ENSE00000715818	rs13646	ENSG00000128510	NA	NA	after	3.93406e-05	0.0856238	no
SNP_A-2258594	ENSE00000715837	rs13646	ENSG00000021826	NA	NA	before	3.93847e-05	0.0856238	no
SNP_A-4227238	ENSE00001334448	rs2409812	ENSG00000113719	GATA4	GATA binding protein 4 [Source:HGNC Symbol;Acc:4173]	after	3.59259e-05	0.0856238	no
SNP_A-8373874	ENSE00001133562	rs207687	ENSG00000138685	NA	NA	after	3.91321e-05	0.0856238	no
SNP_A-2144442	ENSE00001220387	rs1403414	ENSG00000130508	LEPREL1	leprecan-like 1 [Source:HGNC Symbol;Acc:19317]	before	4.2101e-05	0.0898022	no

## Sheet: SNP_exon_short_snp_interval_iPS
SNP_id (affy)	Exon (custom array probeset)	dbSNP id	Ensembl gene	Gene symbol	Gene description	SNP location in analysis	p-value of correlation	Benjami-Hochberg ajusted p-value	SNP-Gene association in rSNPBase

## Sheet: SNP_exon_short_snp_interval_hES
SNP_id (affy)	Exon (custom array probeset)	dbSNP id	Ensembl gene	Gene symbol	Gene description	SNP location in analysis	p-value of correlation	Benjami-Hochberg ajusted p-value	SNP-Gene association in rSNPBase

## Sheet: SNP_exon_long_snp_interval_all
SNP_id (affy)	Exon (custom array probeset)	dbSNP id	Ensembl gene	Gene symbol	Gene description	SNP location in analysis	p-value of correlation	Benjami-Hochberg ajusted p-value	SNP-Gene association in rSNPBase
SNP_A-8574211	ENSE00001476877	rs17040907	ENSG00000134138	NRXN1	neurexin 1 [Source:HGNC Symbol;Acc:8008]	after	1.57345e-08	0.00968423	no
SNP_A-8574211	ENSE00001519383	rs17040907	ENSG00000134138	NA	NA	after	1.57345e-08	0.00968423	no
SNP_A-8550115	ENSE00001008804	rs2612699	ENSG00000168904	ACOXL	acyl-CoA oxidase-like [Source:HGNC Symbol;Acc:25621]	before	2.62856e-08	0.0107855	no
SNP_A-1881276	ENSE00001376810	rs1182648	ENSG00000154122	SLC24A2	solute carrier family 24 (sodium/potassium/calcium exchanger), member 2 [Source:HGNC Symbol;Acc:10976]	before	4.99621e-07	0.0512509	no
SNP_A-2086743	ENSE00001533647	rs41379944	ENSG00000140945	ARHGEF10	Rho guanine nucleotide exchange factor (GEF) 10 [Source:HGNC Symbol;Acc:14103]	after	4.30934e-07	0.0512509	no
SNP_A-2269450	ENSE00001055727	rs2970459	ENSG00000172752	CUX1	cut-like homeobox 1 [Source:HGNC Symbol;Acc:2557]	before	3.17274e-07	0.0512509	no
SNP_A-2299163	ENSE00001108726	rs1194765	ENSG00000150938	MEIS2	Meis homeobox 2 [Source:HGNC Symbol;Acc:7001]	before	2.2127e-07	0.0512509	no
SNP_A-8322604	ENSE00001533647	rs4875940	ENSG00000110675	ARHGEF10	Rho guanine nucleotide exchange factor (GEF) 10 [Source:HGNC Symbol;Acc:14103]	after	4.30934e-07	0.0512509	no
SNP_A-8355875	ENSE00001376810	rs1182654	ENSG00000075420	SLC24A2	solute carrier family 24 (sodium/potassium/calcium exchanger), member 2 [Source:HGNC Symbol;Acc:10976]	before	4.99621e-07	0.0512509	no
SNP_A-8550115	ENSE00001146532	rs2612699	ENSG00000151276	NA	NA	after	2.27422e-07	0.0512509	no
SNP_A-8715816	ENSE00001432409	rs10986468	ENSG00000179915	ARPC5L	actin related protein 2/3 complex, subunit 5-like [Source:HGNC Symbol;Acc:23366]	before	4.77893e-07	0.0512509	no
SNP_A-2052714	ENSE00001435450	rs701175	ENSG00000153827	PCNXL2	pecanex-like 2 (Drosophila) [Source:HGNC Symbol;Acc:8736]	after	3.47949e-07	0.0512509	no
SNP_A-2130719	ENSE00000411839	rs3213785	ENSG00000145526	CPS1	carbamoyl-phosphate synthase 1, mitochondrial [Source:HGNC Symbol;Acc:2323]	after	1.13497e-06	0.0631178	no
SNP_A-2299163	ENSE00001387446	rs1194765	ENSG00000150938	NA	NA	after	1.11829e-06	0.0631178	no
SNP_A-2299163	ENSE00001365281	rs1194765	ENSG00000150938	MEIS2	Meis homeobox 2 [Source:HGNC Symbol;Acc:7001]	after	1.11829e-06	0.0631178	no
SNP_A-2299163	ENSE00001172399	rs1194765	ENSG00000150938	NA	NA	after	1.11829e-06	0.0631178	no
SNP_A-8325319	ENSE00001360684	rs5992641	ENSG00000113719	CECR1	cat eye syndrome chromosome region, candidate 1 [Source:HGNC Symbol;Acc:1839]	after	1.17934e-06	0.0631178	no
SNP_A-8388957	ENSE00001320740	rs7919093	ENSG00000151474	HPSE2	heparanase 2 [Source:HGNC Symbol;Acc:18374]	before	6.87384e-07	0.0631178	no
SNP_A-2240683	ENSE00001419111	rs16994533	ENSG00000056487	NA	NA	before	9.90098e-07	0.0631178	no
SNP_A-2240683	ENSE00001295674	rs16994533	ENSG00000056487	NA	NA	before	9.90098e-07	0.0631178	no
SNP_A-8394432	ENSE00001185007	rs1266182	ENSG00000154556	ACACA	acetyl-CoA carboxylase alpha [Source:HGNC Symbol;Acc:84]	before	7.80507e-07	0.0631178	no
SNP_A-8499858	ENSE00001317853	rs7394878	ENSG00000109436	DENND5A	DENN/MADD domain containing 5A [Source:HGNC Symbol;Acc:19344]	after	9.7405e-07	0.0631178	no
SNP_A-8657838	ENSE00001317853	rs2133217	ENSG00000115970	DENND5A	DENN/MADD domain containing 5A [Source:HGNC Symbol;Acc:19344]	after	9.7405e-07	0.0631178	no
SNP_A-1831486	ENSE00001186142	rs7771018	ENSG00000153093	NA	NA	after	2.74244e-06	0.0724976	no
SNP_A-2119023	ENSE00000902558	rs2288121	ENSG00000140945	NA	NA	after	2.93413e-06	0.0724976	no
SNP_A-2123571	ENSE00001307833	rs11247059	ENSG00000145526	SYNM	synemin, intermediate filament protein [Source:HGNC Symbol;Acc:24466]	before	1.59446e-06	0.0724976	no
SNP_A-2218269	ENSE00001008804	rs10169852	ENSG00000182871	ACOXL	acyl-CoA oxidase-like [Source:HGNC Symbol;Acc:25621]	before	2.16926e-06	0.0724976	no
SNP_A-2299163	ENSE00000913113	rs1194765	ENSG00000150938	MEIS2	Meis homeobox 2 [Source:HGNC Symbol;Acc:7001]	before	2.29795e-06	0.0724976	no
SNP_A-2299163	ENSE00001213790	rs1194765	ENSG00000150938	NA	NA	after	2.69594e-06	0.0724976	no
SNP_A-8283674	ENSE00001134001	rs10487627	ENSG00000120675	TPK1	thiamin pyrophosphokinase 1 [Source:HGNC Symbol;Acc:17358]	after	2.774e-06	0.0724976	no
SNP_A-8363610	ENSE00000950210	rs7240570	ENSG00000075420	MBD1	methyl-CpG binding domain protein 1 [Source:HGNC Symbol;Acc:6916]	after	2.81673e-06	0.0724976	no
SNP_A-8380431	ENSE00001315075	rs6744642	ENSG00000114861	NA	NA	before	2.66464e-06	0.0724976	no
SNP_A-8380431	ENSE00001410590	rs6744642	ENSG00000138759	NA	NA	before	2.66464e-06	0.0724976	no
SNP_A-8418707	ENSE00000950210	rs12957023	ENSG00000151474	MBD1	methyl-CpG binding domain protein 1 [Source:HGNC Symbol;Acc:6916]	after	2.81673e-06	0.0724976	no
SNP_A-8427898	ENSE00001131076	rs7668729	ENSG00000151474	TAPT1	transmembrane anterior posterior transformation 1 [Source:HGNC Symbol;Acc:26887]	after	2.19744e-06	0.0724976	no
SNP_A-8476584	ENSE00000895578	rs1477496	ENSG00000213949	PXDN	peroxidasin homolog (Drosophila) [Source:HGNC Symbol;Acc:14966]	after	2.13287e-06	0.0724976	no
SNP_A-8491856	ENSE00001430219	rs7681784	ENSG00000162989	PALLD	palladin, cytoskeletal associated protein [Source:HGNC Symbol;Acc:17068]	before	2.91442e-06	0.0724976	no
SNP_A-8491856	ENSE00001516335	rs7681784	ENSG00000133958	PALLD	palladin, cytoskeletal associated protein [Source:HGNC Symbol;Acc:17068]	before	2.91442e-06	0.0724976	no
SNP_A-8552261	ENSE00001380455	rs8009465	ENSG00000112893	KIAA1409	KIAA1409 [Source:HGNC Symbol;Acc:19966]	after	1.71473e-06	0.0724976	no
SNP_A-8574211	ENSE00001476891	rs17040907	ENSG00000134138	NRXN1	neurexin 1 [Source:HGNC Symbol;Acc:8008]	after	1.80743e-06	0.0724976	no
SNP_A-8574211	ENSE00001305892	rs17040907	ENSG00000134138	NRXN1	neurexin 1 [Source:HGNC Symbol;Acc:8008]	after	1.59291e-06	0.0724976	no
SNP_A-8574211	ENSE00001476895	rs17040907	ENSG00000134138	NRXN1	neurexin 1 [Source:HGNC Symbol;Acc:8008]	after	1.59291e-06	0.0724976	no
SNP_A-8574371	ENSE00000902558	rs725046	ENSG00000134138	NA	NA	after	2.93413e-06	0.0724976	no
SNP_A-8610109	ENSE00001186142	rs2764045	ENSG00000147862	NA	NA	after	2.74244e-06	0.0724976	no
SNP_A-8693980	ENSE00001134001	rs17209934	ENSG00000091129	TPK1	thiamin pyrophosphokinase 1 [Source:HGNC Symbol;Acc:17358]	after	2.774e-06	0.0724976	no
SNP_A-4204201	ENSE00001419111	rs1237071	ENSG00000058600	NA	NA	before	2.94477e-06	0.0724976	no
SNP_A-4204201	ENSE00001295674	rs1237071	ENSG00000058600	NA	NA	before	2.94477e-06	0.0724976	no
SNP_A-8383677	ENSE00001317853	rs7929621	ENSG00000120158	DENND5A	DENN/MADD domain containing 5A [Source:HGNC Symbol;Acc:19344]	after	2.33869e-06	0.0724976	no
SNP_A-8383677	ENSE00001298009	rs7929621	ENSG00000120158	DENND5A	DENN/MADD domain containing 5A [Source:HGNC Symbol;Acc:19344]	after	1.73114e-06	0.0724976	no
SNP_A-8582868	ENSE00001075623	rs12106996	ENSG00000115970	NA	NA	before	1.84825e-06	0.0724976	no
SNP_A-1807429	ENSE00001085346	rs2108411	ENSG00000132142	STK17A	serine/threonine kinase 17a [Source:HGNC Symbol;Acc:11395]	after	5.27997e-06	0.075024	no
SNP_A-1881276	ENSE00001023261	rs1182648	ENSG00000144218	SLC24A2	solute carrier family 24 (sodium/potassium/calcium exchanger), member 2 [Source:HGNC Symbol;Acc:10976]	after	3.92222e-06	0.075024	no
SNP_A-2057690	ENSE00000672476	rs801763	ENSG00000082196	HDAC9	histone deacetylase 9 [Source:HGNC Symbol;Acc:14065]	before	5.09727e-06	0.075024	no
SNP_A-2127086	ENSE00001541361	rs7232432	ENSG00000145526	NA	NA	before	5.54625e-06	0.075024	no
SNP_A-2127086	ENSE00001296030	rs7232432	ENSG00000145526	NA	NA	before	5.54625e-06	0.075024	no
SNP_A-2168938	ENSE00001085346	rs1044217	ENSG00000145526	STK17A	serine/threonine kinase 17a [Source:HGNC Symbol;Acc:11395]	after	5.27997e-06	0.075024	no
SNP_A-2207633	ENSE00000965585	rs546530	ENSG00000197467	TRIP12	thyroid hormone receptor interactor 12 [Source:HGNC Symbol;Acc:12306]	after	3.71479e-06	0.075024	no
SNP_A-2237728	ENSE00001215712	rs9288537	ENSG00000182871	ARPC2	actin related protein 2/3 complex, subunit 2, 34kDa [Source:HGNC Symbol;Acc:705]	after	4.18854e-06	0.075024	no
SNP_A-2299163	ENSE00001389887	rs1194765	ENSG00000150938	MEIS2	Meis homeobox 2 [Source:HGNC Symbol;Acc:7001]	after	3.90759e-06	0.075024	no
SNP_A-2299163	ENSE00001404949	rs1194765	ENSG00000150938	MEIS2	Meis homeobox 2 [Source:HGNC Symbol;Acc:7001]	after	3.90759e-06	0.075024	no
SNP_A-2308861	ENSE00001215712	rs9789363	ENSG00000150938	ARPC2	actin related protein 2/3 complex, subunit 2, 34kDa [Source:HGNC Symbol;Acc:705]	after	4.18854e-06	0.075024	no
SNP_A-4234228	ENSE00001541361	rs10468776	ENSG00000184014	NA	NA	before	5.54625e-06	0.075024	no
SNP_A-4234228	ENSE00001296030	rs10468776	ENSG00000184014	NA	NA	before	5.54625e-06	0.075024	no
SNP_A-8355875	ENSE00001023261	rs1182654	ENSG00000075420	SLC24A2	solute carrier family 24 (sodium/potassium/calcium exchanger), member 2 [Source:HGNC Symbol;Acc:10976]	after	3.92222e-06	0.075024	no
SNP_A-8388957	ENSE00001453008	rs7919093	ENSG00000151474	HPSE2	heparanase 2 [Source:HGNC Symbol;Acc:18374]	before	4.44691e-06	0.075024	no
SNP_A-8424193	ENSE00000965585	rs11896401	ENSG00000151474	TRIP12	thyroid hormone receptor interactor 12 [Source:HGNC Symbol;Acc:12306]	before	3.71479e-06	0.075024	no
SNP_A-8456501	ENSE00001161731	rs3132354	ENSG00000048052	ATP8A2	ATPase, aminophospholipid transporter, class I, type 8A, member 2 [Source:HGNC Symbol;Acc:13533]	after	4.57686e-06	0.075024	no
SNP_A-8550115	ENSE00001008795	rs2612699	ENSG00000168904	ACOXL	acyl-CoA oxidase-like [Source:HGNC Symbol;Acc:25621]	before	3.52194e-06	0.075024	no
SNP_A-8576961	ENSE00000965033	rs888011	ENSG00000134138	MPP4	membrane protein, palmitoylated 4 (MAGUK p55 subfamily member 4) [Source:HGNC Symbol;Acc:13680]	before	4.36993e-06	0.075024	no
SNP_A-8601046	ENSE00001170565	rs1530801	ENSG00000157483	SPOCK2	sparc/osteonectin, cwcv and kazal-like domains proteoglycan (testican) 2 [Source:HGNC Symbol;Acc:13564]	after	3.51671e-06	0.075024	no
SNP_A-8662862	ENSE00000800773	rs11100667	ENSG00000147862	TBC1D9	TBC1 domain family, member 9 (with GRAM domain) [Source:HGNC Symbol;Acc:21710]	after	5.25658e-06	0.075024	no
SNP_A-1906129	ENSE00001101496	rs1531751	ENSG00000135749	ELMOD1	ELMO/CED-12 domain containing 1 [Source:HGNC Symbol;Acc:25334]	before	5.12646e-06	0.075024	no
SNP_A-2147051	ENSE00001298009	rs7949349	ENSG00000135749	DENND5A	DENN/MADD domain containing 5A [Source:HGNC Symbol;Acc:19344]	after	5.32639e-06	0.075024	no
SNP_A-8499131	ENSE00001008006	rs12582733	ENSG00000109436	PPFIBP1	PTPRF interacting protein, binding protein 1 (liprin beta 1) [Source:HGNC Symbol;Acc:9249]	before	3.4978e-06	0.075024	no
SNP_A-1818758	ENSE00000793460	rs3213190	ENSG00000196511	NID1	nidogen 1 [Source:HGNC Symbol;Acc:7821]	before	5.0614e-06	0.075024	no
SNP_A-1988570	ENSE00001435333	rs10489804	ENSG00000108395	PCNXL2	pecanex-like 2 (Drosophila) [Source:HGNC Symbol;Acc:8736]	after	5.41102e-06	0.075024	no
SNP_A-1988584	ENSE00001435333	rs10489807	ENSG00000108395	PCNXL2	pecanex-like 2 (Drosophila) [Source:HGNC Symbol;Acc:8736]	after	5.41102e-06	0.075024	no
SNP_A-2052714	ENSE00000921423	rs701175	ENSG00000075234	PCNXL2	pecanex-like 2 (Drosophila) [Source:HGNC Symbol;Acc:8736]	after	3.91375e-06	0.075024	no
SNP_A-2088972	ENSE00001435333	rs11802009	ENSG00000155657	PCNXL2	pecanex-like 2 (Drosophila) [Source:HGNC Symbol;Acc:8736]	after	5.41102e-06	0.075024	no
SNP_A-2092013	ENSE00001435333	rs6424273	ENSG00000155657	PCNXL2	pecanex-like 2 (Drosophila) [Source:HGNC Symbol;Acc:8736]	before	5.41102e-06	0.075024	no
SNP_A-2101571	ENSE00001435333	rs9650972	ENSG00000155657	PCNXL2	pecanex-like 2 (Drosophila) [Source:HGNC Symbol;Acc:8736]	after	5.41102e-06	0.075024	no
SNP_A-2164617	ENSE00001435333	rs1294324	ENSG00000155657	PCNXL2	pecanex-like 2 (Drosophila) [Source:HGNC Symbol;Acc:8736]	after	5.41102e-06	0.075024	no
SNP_A-2174893	ENSE00001435333	rs10910647	ENSG00000155657	PCNXL2	pecanex-like 2 (Drosophila) [Source:HGNC Symbol;Acc:8736]	before	5.41102e-06	0.075024	no
SNP_A-2186064	ENSE00001435333	rs10737196	ENSG00000155657	PCNXL2	pecanex-like 2 (Drosophila) [Source:HGNC Symbol;Acc:8736]	after	5.41102e-06	0.075024	no
SNP_A-2211178	ENSE00001435333	rs6662453	ENSG00000135093	PCNXL2	pecanex-like 2 (Drosophila) [Source:HGNC Symbol;Acc:8736]	after	5.41102e-06	0.075024	no
SNP_A-2277719	ENSE00001435333	rs9650971	ENSG00000111962	PCNXL2	pecanex-like 2 (Drosophila) [Source:HGNC Symbol;Acc:8736]	after	5.41102e-06	0.075024	no
SNP_A-4279956	ENSE00001435333	rs11810439	ENSG00000071127	PCNXL2	pecanex-like 2 (Drosophila) [Source:HGNC Symbol;Acc:8736]	after	5.41102e-06	0.075024	no
SNP_A-4288883	ENSE00000793460	rs4660137	ENSG00000103091	NID1	nidogen 1 [Source:HGNC Symbol;Acc:7821]	after	5.0614e-06	0.075024	no
SNP_A-8371241	ENSE00001435333	rs7552513	ENSG00000075702	PCNXL2	pecanex-like 2 (Drosophila) [Source:HGNC Symbol;Acc:8736]	after	5.41102e-06	0.075024	no
SNP_A-8517526	ENSE00001435333	rs6424178	ENSG00000213963	PCNXL2	pecanex-like 2 (Drosophila) [Source:HGNC Symbol;Acc:8736]	after	5.41102e-06	0.075024	no
SNP_A-8652362	ENSE00001435333	rs12059884	ENSG00000196756	PCNXL2	pecanex-like 2 (Drosophila) [Source:HGNC Symbol;Acc:8736]	before	5.41102e-06	0.075024	no
SNP_A-1822692	ENSE00001161731	rs17585062	ENSG00000153093	ATP8A2	ATPase, aminophospholipid transporter, class I, type 8A, member 2 [Source:HGNC Symbol;Acc:13533]	after	1.07726e-05	0.0772449	no
SNP_A-1844878	ENSE00001486836	rs13284590	ENSG00000153093	NA	NA	before	9.85678e-06	0.0772449	no
SNP_A-1844878	ENSE00001486934	rs13284590	ENSG00000153093	NFIB	nuclear factor I/B [Source:HGNC Symbol;Acc:7785]	before	9.85678e-06	0.0772449	no
SNP_A-1844878	ENSE00001487071	rs13284590	ENSG00000153093	NFIB	nuclear factor I/B [Source:HGNC Symbol;Acc:7785]	before	9.85678e-06	0.0772449	no
SNP_A-1844878	ENSE00001486911	rs13284590	ENSG00000153093	NA	NA	before	9.85678e-06	0.0772449	no
SNP_A-1850742	ENSE00001479582	rs17419906	ENSG00000144218	NRCAM	neuronal cell adhesion molecule [Source:HGNC Symbol;Acc:7994]	after	8.71829e-06	0.0772449	no
SNP_A-1910783	ENSE00001483850	rs3217986	ENSG00000151572	NA	NA	inside	7.33567e-06	0.0772449	no
SNP_A-1933050	ENSE00001161731	rs34902151	ENSG00000104728	ATP8A2	ATPase, aminophospholipid transporter, class I, type 8A, member 2 [Source:HGNC Symbol;Acc:13533]	after	1.07726e-05	0.0772449	no
SNP_A-1962617	ENSE00001070264	rs6746494	ENSG00000113273	RASGRP3	RAS guanyl releasing protein 3 (calcium and DAG-regulated) [Source:HGNC Symbol;Acc:14545]	before	6.26217e-06	0.0772449	no
SNP_A-1988240	ENSE00000765449	rs170843	ENSG00000132932	NA	NA	after	1.04294e-05	0.0772449	no
SNP_A-2005857	ENSE00001375394	rs2864419	ENSG00000132932	DOT1L	DOT1-like, histone H3 methyltransferase (S. cerevisiae) [Source:HGNC Symbol;Acc:24948]	before	6.42165e-06	0.0772449	no
SNP_A-2056407	ENSE00001486842	rs7040930	ENSG00000153162	NA	NA	after	1.02868e-05	0.0772449	no
SNP_A-2056407	ENSE00001088866	rs7040930	ENSG00000148426	NA	NA	after	1.02868e-05	0.0772449	no
SNP_A-2109750	ENSE00000800773	rs758	ENSG00000140945	TBC1D9	TBC1 domain family, member 9 (with GRAM domain) [Source:HGNC Symbol;Acc:21710]	after	7.41638e-06	0.0772449	no
SNP_A-2117284	ENSE00001400748	rs724396	ENSG00000140945	JHDM1D	jumonji C domain containing histone demethylase 1 homolog D (S. cerevisiae) [Source:HGNC Symbol;Acc:22224]	after	9.35201e-06	0.0772449	no
SNP_A-2130719	ENSE00000411836	rs3213785	ENSG00000145526	NA	NA	after	7.44941e-06	0.0772449	no
SNP_A-2222180	ENSE00001085346	rs1044141	ENSG00000182871	STK17A	serine/threonine kinase 17a [Source:HGNC Symbol;Acc:11395]	after	8.01822e-06	0.0772449	no
SNP_A-2236743	ENSE00000657287	rs6008434	ENSG00000182871	TTC38	tetratricopeptide repeat domain 38 [Source:HGNC Symbol;Acc:26082]	before	8.96057e-06	0.0772449	no
SNP_A-2242262	ENSE00000765449	rs162971	ENSG00000124749	NA	NA	after	1.04294e-05	0.0772449	no
SNP_A-2246117	ENSE00000620660	rs818901	ENSG00000130635	NA	NA	before	1.08534e-05	0.0772449	no
SNP_A-2267044	ENSE00001085346	rs9655446	ENSG00000172752	STK17A	serine/threonine kinase 17a [Source:HGNC Symbol;Acc:11395]	before	8.01822e-06	0.0772449	no
SNP_A-2277013	ENSE00001479582	rs2300033	ENSG00000021826	NRCAM	neuronal cell adhesion molecule [Source:HGNC Symbol;Acc:7994]	after	8.71829e-06	0.0772449	no
SNP_A-2303118	ENSE00001443673	rs9397236	ENSG00000150938	TFB1M	transcription factor B1, mitochondrial [Source:HGNC Symbol;Acc:17037]	after	9.97203e-06	0.0772449	no
SNP_A-2307462	ENSE00000963396	rs6546909	ENSG00000150938	DQX1	DEAQ box RNA-dependent ATPase 1 [Source:HGNC Symbol;Acc:20410]	before	6.03125e-06	0.0772449	no
SNP_A-4255135	ENSE00000657287	rs6008534	ENSG00000184014	TTC38	tetratricopeptide repeat domain 38 [Source:HGNC Symbol;Acc:26082]	after	8.96057e-06	0.0772449	no
SNP_A-8319053	ENSE00000800773	rs2163322	ENSG00000110675	TBC1D9	TBC1 domain family, member 9 (with GRAM domain) [Source:HGNC Symbol;Acc:21710]	before	7.41638e-06	0.0772449	no
SNP_A-8325319	ENSE00001298872	rs5992641	ENSG00000196482	CECR1	cat eye syndrome chromosome region, candidate 1 [Source:HGNC Symbol;Acc:1839]	after	6.50208e-06	0.0772449	no
SNP_A-8325319	ENSE00001540382	rs5992641	ENSG00000163520	CECR1	cat eye syndrome chromosome region, candidate 1 [Source:HGNC Symbol;Acc:1839]	after	6.50208e-06	0.0772449	no
SNP_A-8325319	ENSE00001307273	rs5992641	ENSG00000138829	CECR1	cat eye syndrome chromosome region, candidate 1 [Source:HGNC Symbol;Acc:1839]	after	6.50208e-06	0.0772449	no
SNP_A-8350952	ENSE00000800773	rs4956472	ENSG00000157827	TBC1D9	TBC1 domain family, member 9 (with GRAM domain) [Source:HGNC Symbol;Acc:21710]	before	6.44729e-06	0.0772449	no
SNP_A-8384058	ENSE00001171256	rs13145672	ENSG00000138759	IGFBP7	insulin-like growth factor binding protein 7 [Source:HGNC Symbol;Acc:5476]	after	8.52372e-06	0.0772449	no
SNP_A-8389361	ENSE00001292533	rs2123067	ENSG00000151474	FMN1	formin 1 [Source:HGNC Symbol;Acc:3768]	before	8.66865e-06	0.0772449	no
SNP_A-8456501	ENSE00001002182	rs3132354	ENSG00000048052	ATP8A2	ATPase, aminophospholipid transporter, class I, type 8A, member 2 [Source:HGNC Symbol;Acc:13533]	after	1.10672e-05	0.0772449	no
SNP_A-8476584	ENSE00000895604	rs1477496	ENSG00000096872	PXDN	peroxidasin homolog (Drosophila) [Source:HGNC Symbol;Acc:14966]	before	1.02007e-05	0.0772449	no
SNP_A-8476584	ENSE00000895614	rs1477496	ENSG00000163453	PXDN	peroxidasin homolog (Drosophila) [Source:HGNC Symbol;Acc:14966]	before	6.85572e-06	0.0772449	no
SNP_A-8476584	ENSE00000895583	rs1477496	ENSG00000213949	PXDN	peroxidasin homolog (Drosophila) [Source:HGNC Symbol;Acc:14966]	after	6.85806e-06	0.0772449	no
SNP_A-8476584	ENSE00000895584	rs1477496	ENSG00000213949	PXDN	peroxidasin homolog (Drosophila) [Source:HGNC Symbol;Acc:14966]	after	9.88114e-06	0.0772449	no
SNP_A-8476584	ENSE00000895589	rs1477496	ENSG00000006459	PXDN	peroxidasin homolog (Drosophila) [Source:HGNC Symbol;Acc:14966]	before	6.68966e-06	0.0772449	no
SNP_A-8491856	ENSE00001426857	rs7681784	ENSG00000133958	NA	NA	before	1.10244e-05	0.0772449	no
SNP_A-8491856	ENSE00001361271	rs7681784	ENSG00000133958	NA	NA	before	1.10244e-05	0.0772449	no
SNP_A-8513315	ENSE00000848097	rs2237217	ENSG00000091136	ATXN1	ataxin 1 [Source:HGNC Symbol;Acc:10548]	after	8.73173e-06	0.0772449	no
SNP_A-8523202	ENSE00001099468	rs3191402	ENSG00000169744	MYO1E	myosin IE [Source:HGNC Symbol;Acc:7599]	before	8.55492e-06	0.0772449	no
SNP_A-8550115	ENSE00001146517	rs2612699	ENSG00000090530	ACOXL	acyl-CoA oxidase-like [Source:HGNC Symbol;Acc:25621]	after	9.71815e-06	0.0772449	no
SNP_A-8550115	ENSE00001146501	rs2612699	ENSG00000112893	NA	NA	after	1.07375e-05	0.0772449	no
SNP_A-8602962	ENSE00001330301	rs11258603	ENSG00000157483	NA	NA	after	1.02596e-05	0.0772449	no
SNP_A-8602962	ENSE00001526573	rs11258603	ENSG00000166833	NA	NA	after	1.02596e-05	0.0772449	no
SNP_A-8603947	ENSE00000800773	rs11940304	ENSG00000147862	TBC1D9	TBC1 domain family, member 9 (with GRAM domain) [Source:HGNC Symbol;Acc:21710]	after	7.41638e-06	0.0772449	no
SNP_A-8636970	ENSE00001320354	rs3783996	ENSG00000147862	VASH1	vasohibin 1 [Source:HGNC Symbol;Acc:19964]	before	8.6258e-06	0.0772449	no
SNP_A-8642827	ENSE00001375394	rs2108524	ENSG00000147862	DOT1L	DOT1-like, histone H3 methyltransferase (S. cerevisiae) [Source:HGNC Symbol;Acc:24948]	before	6.42165e-06	0.0772449	no
SNP_A-8706730	ENSE00000657287	rs6008495	ENSG00000078618	TTC38	tetratricopeptide repeat domain 38 [Source:HGNC Symbol;Acc:26082]	before	8.96057e-06	0.0772449	no
SNP_A-1901145	ENSE00001328874	rs9881520	ENSG00000135749	PTPRG	protein tyrosine phosphatase, receptor type, G [Source:HGNC Symbol;Acc:9671]	before	6.77742e-06	0.0772449	no
SNP_A-1928549	ENSE00001328874	rs36051446	ENSG00000135749	PTPRG	protein tyrosine phosphatase, receptor type, G [Source:HGNC Symbol;Acc:9671]	before	6.77742e-06	0.0772449	no
SNP_A-1974958	ENSE00001157163	rs1450107	ENSG00000135749	NA	NA	before	7.62596e-06	0.0772449	no
SNP_A-2058076	ENSE00001318008	rs1541627	ENSG00000135749	ANKS1B	ankyrin repeat and sterile alpha motif domain containing 1B [Source:HGNC Symbol;Acc:24600]	before	9.10782e-06	0.0772449	no
SNP_A-2072235	ENSE00001298009	rs7127063	ENSG00000135749	DENND5A	DENN/MADD domain containing 5A [Source:HGNC Symbol;Acc:19344]	after	1.1009e-05	0.0772449	no
SNP_A-2089094	ENSE00001328874	rs9882445	ENSG00000135749	PTPRG	protein tyrosine phosphatase, receptor type, G [Source:HGNC Symbol;Acc:9671]	before	6.77742e-06	0.0772449	no
SNP_A-2181083	ENSE00001006617	rs7731949	ENSG00000135749	ITGA1	integrin, alpha 1 [Source:HGNC Symbol;Acc:6134]	before	1.11699e-05	0.0772449	no
SNP_A-2226161	ENSE00001013982	rs1645843	ENSG00000135749	NA	NA	after	1.01234e-05	0.0772449	no
SNP_A-2234182	ENSE00001162061	rs421734	ENSG00000135749	ARSB	arylsulfatase B [Source:HGNC Symbol;Acc:714]	after	8.35533e-06	0.0772449	no
SNP_A-2234182	ENSE00001005073	rs421734	ENSG00000135749	ARSB	arylsulfatase B [Source:HGNC Symbol;Acc:714]	before	7.2797e-06	0.0772449	no
SNP_A-2254237	ENSE00001419111	rs6055624	ENSG00000144824	NA	NA	before	1.00777e-05	0.0772449	no
SNP_A-2254237	ENSE00001295674	rs6055624	ENSG00000144824	NA	NA	before	1.00777e-05	0.0772449	no
SNP_A-2256600	ENSE00001298009	rs868132	ENSG00000144824	DENND5A	DENN/MADD domain containing 5A [Source:HGNC Symbol;Acc:19344]	after	1.1009e-05	0.0772449	no
SNP_A-2283064	ENSE00001162061	rs168091	ENSG00000182621	ARSB	arylsulfatase B [Source:HGNC Symbol;Acc:714]	after	8.35533e-06	0.0772449	no
SNP_A-2283064	ENSE00001005073	rs168091	ENSG00000182621	ARSB	arylsulfatase B [Source:HGNC Symbol;Acc:714]	before	7.2797e-06	0.0772449	no
SNP_A-4196764	ENSE00001162061	rs337841	ENSG00000068654	ARSB	arylsulfatase B [Source:HGNC Symbol;Acc:714]	after	8.35533e-06	0.0772449	no
SNP_A-4196764	ENSE00001005073	rs337841	ENSG00000068654	ARSB	arylsulfatase B [Source:HGNC Symbol;Acc:714]	before	7.2797e-06	0.0772449	no
SNP_A-4228793	ENSE00001013982	rs11643859	ENSG00000144724	NA	NA	before	1.04808e-05	0.0772449	no
SNP_A-8303622	ENSE00001157163	rs9843163	ENSG00000130508	NA	NA	before	7.62596e-06	0.0772449	no
SNP_A-8326912	ENSE00001006617	rs1466445	ENSG00000130508	ITGA1	integrin, alpha 1 [Source:HGNC Symbol;Acc:6134]	before	1.11699e-05	0.0772449	no
SNP_A-8328665	ENSE00001006617	rs6866823	ENSG00000130508	ITGA1	integrin, alpha 1 [Source:HGNC Symbol;Acc:6134]	before	1.11699e-05	0.0772449	no
SNP_A-8385936	ENSE00001006617	rs6886001	ENSG00000155886	ITGA1	integrin, alpha 1 [Source:HGNC Symbol;Acc:6134]	before	1.11699e-05	0.0772449	no
SNP_A-8396893	ENSE00000754673	rs2287536	ENSG00000084112	NA	NA	after	1.00998e-05	0.0772449	yes
SNP_A-8451743	ENSE00001419111	rs6055622	ENSG00000164543	NA	NA	before	1.00777e-05	0.0772449	no
SNP_A-8451743	ENSE00001295674	rs6055622	ENSG00000164543	NA	NA	before	1.00777e-05	0.0772449	no
SNP_A-8472466	ENSE00001498214	rs6804611	ENSG00000169762	MAGI1	membrane associated guanylate kinase, WW and PDZ domain containing 1 [Source:HGNC Symbol;Acc:946]	after	9.50097e-06	0.0772449	no
SNP_A-8481346	ENSE00000944752	rs7184510	ENSG00000109436	POLR3E	polymerase (RNA) III (DNA directed) polypeptide E (80kD) [Source:HGNC Symbol;Acc:30347]	before	7.0232e-06	0.0772449	no
SNP_A-8606594	ENSE00001318008	rs201422	ENSG00000115970	ANKS1B	ankyrin repeat and sterile alpha motif domain containing 1B [Source:HGNC Symbol;Acc:24600]	after	9.10782e-06	0.0772449	no
SNP_A-8677910	ENSE00001157163	rs16826199	ENSG00000115970	NA	NA	before	7.62596e-06	0.0772449	no
SNP_A-8712854	ENSE00001006617	rs1979398	ENSG00000041982	ITGA1	integrin, alpha 1 [Source:HGNC Symbol;Acc:6134]	before	1.11699e-05	0.0772449	no
SNP_A-1888494	ENSE00000921423	rs1294329	ENSG00000108395	PCNXL2	pecanex-like 2 (Drosophila) [Source:HGNC Symbol;Acc:8736]	after	9.9474e-06	0.0772449	no
SNP_A-2052714	ENSE00001435920	rs701175	ENSG00000108395	PCNXL2	pecanex-like 2 (Drosophila) [Source:HGNC Symbol;Acc:8736]	after	6.01522e-06	0.0772449	no
SNP_A-2052714	ENSE00001436130	rs701175	ENSG00000108395	PCNXL2	pecanex-like 2 (Drosophila) [Source:HGNC Symbol;Acc:8736]	after	8.92408e-06	0.0772449	no
SNP_A-2052714	ENSE00001435333	rs701175	ENSG00000153827	PCNXL2	pecanex-like 2 (Drosophila) [Source:HGNC Symbol;Acc:8736]	after	6.58401e-06	0.0772449	no
SNP_A-2061792	ENSE00000921423	rs12122968	ENSG00000075234	PCNXL2	pecanex-like 2 (Drosophila) [Source:HGNC Symbol;Acc:8736]	after	9.9474e-06	0.0772449	no
SNP_A-2077043	ENSE00000921423	rs10910122	ENSG00000155657	PCNXL2	pecanex-like 2 (Drosophila) [Source:HGNC Symbol;Acc:8736]	after	9.9474e-06	0.0772449	no
SNP_A-8618700	ENSE00001228990	rs10494568	ENSG00000213963	RGL1	ral guanine nucleotide dissociation stimulator-like 1 [Source:HGNC Symbol;Acc:30281]	after	1.05467e-05	0.0772449	no
SNP_A-8499858	ENSE00001298009	rs7394878	ENSG00000109436	DENND5A	DENN/MADD domain containing 5A [Source:HGNC Symbol;Acc:19344]	after	1.14751e-05	0.0784738	no
SNP_A-8657838	ENSE00001298009	rs2133217	ENSG00000115970	DENND5A	DENN/MADD domain containing 5A [Source:HGNC Symbol;Acc:19344]	after	1.14751e-05	0.0784738	no
SNP_A-2159696	ENSE00000620660	rs2792235	ENSG00000145526	NA	NA	before	1.16713e-05	0.0793748	no
SNP_A-1884431	ENSE00001001657	rs1359182	ENSG00000185046	DNAJC15	DnaJ (Hsp40) homolog, subfamily C, member 15 [Source:HGNC Symbol;Acc:20325]	before	1.44889e-05	0.0797985	no
SNP_A-1929142	ENSE00001486846	rs10961412	ENSG00000163697	NA	NA	after	1.38727e-05	0.0797985	no
SNP_A-1929142	ENSE00001088872	rs10961412	ENSG00000163697	NA	NA	after	1.38727e-05	0.0797985	no
SNP_A-1966036	ENSE00001339796	rs10515939	ENSG00000113273	NA	NA	before	1.46417e-05	0.0797985	no
SNP_A-1966036	ENSE00001339963	rs10515939	ENSG00000113273	NA	NA	before	1.46417e-05	0.0797985	no
SNP_A-1995981	ENSE00001486846	rs10810105	ENSG00000132932	NA	NA	after	1.38727e-05	0.0797985	no
SNP_A-1995981	ENSE00001088872	rs10810105	ENSG00000132932	NA	NA	after	1.38727e-05	0.0797985	no
SNP_A-2091017	ENSE00001173567	rs457287	ENSG00000140945	NA	NA	after	1.40628e-05	0.0797985	no
SNP_A-2131523	ENSE00001001657	rs9315986	ENSG00000145526	DNAJC15	DnaJ (Hsp40) homolog, subfamily C, member 15 [Source:HGNC Symbol;Acc:20325]	before	1.44889e-05	0.0797985	no
SNP_A-2155947	ENSE00001173567	rs369064	ENSG00000145526	NA	NA	after	1.40628e-05	0.0797985	no
SNP_A-2180360	ENSE00001001657	rs17553846	ENSG00000147883	DNAJC15	DnaJ (Hsp40) homolog, subfamily C, member 15 [Source:HGNC Symbol;Acc:20325]	before	1.44889e-05	0.0797985	no
SNP_A-2231264	ENSE00000895578	rs12472901	ENSG00000182871	PXDN	peroxidasin homolog (Drosophila) [Source:HGNC Symbol;Acc:14966]	after	1.45959e-05	0.0797985	no
SNP_A-2251464	ENSE00001173567	rs461130	ENSG00000130635	NA	NA	after	1.40628e-05	0.0797985	no
SNP_A-2267632	ENSE00001001657	rs9533381	ENSG00000172752	DNAJC15	DnaJ (Hsp40) homolog, subfamily C, member 15 [Source:HGNC Symbol;Acc:20325]	before	1.44889e-05	0.0797985	no
SNP_A-4200083	ENSE00000895758	rs12338409	ENSG00000150938	NA	NA	after	1.41349e-05	0.0797985	no
SNP_A-4200083	ENSE00001466686	rs12338409	ENSG00000178662	NA	NA	after	1.41349e-05	0.0797985	no
SNP_A-4292951	ENSE00001357192	rs1978435	ENSG00000164741	ZNF266	zinc finger protein 266 [Source:HGNC Symbol;Acc:13059]	after	1.20431e-05	0.0797985	no
SNP_A-8300738	ENSE00001339796	rs10184892	ENSG00000120675	NA	NA	after	1.46417e-05	0.0797985	no
SNP_A-8300738	ENSE00001339963	rs10184892	ENSG00000104885	NA	NA	after	1.46417e-05	0.0797985	no
SNP_A-8351381	ENSE00000895758	rs10217143	ENSG00000075420	NA	NA	after	1.41349e-05	0.0797985	no
SNP_A-8351381	ENSE00001466686	rs10217143	ENSG00000075420	NA	NA	after	1.41349e-05	0.0797985	no
SNP_A-8514922	ENSE00001173567	rs531122	ENSG00000091136	NA	NA	after	1.40628e-05	0.0797985	no
SNP_A-8523202	ENSE00001099455	rs3191402	ENSG00000091136	MYO1E	myosin IE [Source:HGNC Symbol;Acc:7599]	before	1.40632e-05	0.0797985	no
SNP_A-8575671	ENSE00001349194	rs1514751	ENSG00000134138	CSRNP3	cysteine-serine-rich nuclear protein 3 [Source:HGNC Symbol;Acc:30729]	before	1.42908e-05	0.0797985	no
SNP_A-8680062	ENSE00001339796	rs3731752	ENSG00000120798	NA	NA	before	1.46417e-05	0.0797985	no
SNP_A-8680062	ENSE00001339963	rs3731752	ENSG00000091129	NA	NA	before	1.46417e-05	0.0797985	no
SNP_A-1797809	ENSE00001358936	rs9865527	ENSG00000151413	NA	NA	after	1.49749e-05	0.0797985	no
SNP_A-1797809	ENSE00001258952	rs9865527	ENSG00000151413	NA	NA	after	1.49749e-05	0.0797985	no
SNP_A-1817667	ENSE00000917913	rs7137083	ENSG00000129116	USP30	ubiquitin specific peptidase 30 [Source:HGNC Symbol;Acc:20065]	before	1.33512e-05	0.0797985	no
SNP_A-1857385	ENSE00000972367	rs32216	ENSG00000129116	FBN2	fibrillin 2 [Source:HGNC Symbol;Acc:3604]	after	1.47594e-05	0.0797985	no
SNP_A-1878962	ENSE00001531459	rs6785181	ENSG00000175198	COL6A5	collagen, type VI, alpha 5 [Source:HGNC Symbol;Acc:26674]	before	1.24476e-05	0.0797985	no
SNP_A-1906129	ENSE00000795444	rs1531751	ENSG00000135749	ELMOD1	ELMO/CED-12 domain containing 1 [Source:HGNC Symbol;Acc:25334]	before	1.34822e-05	0.0797985	no
SNP_A-2040019	ENSE00001531459	rs11916610	ENSG00000135749	COL6A5	collagen, type VI, alpha 5 [Source:HGNC Symbol;Acc:26674]	before	1.24476e-05	0.0797985	no
SNP_A-2072235	ENSE00001290328	rs7127063	ENSG00000135749	DENND5A	DENN/MADD domain containing 5A [Source:HGNC Symbol;Acc:19344]	after	1.32374e-05	0.0797985	no
SNP_A-2088563	ENSE00001267425	rs9302773	ENSG00000135749	DEF8	differentially expressed in FDCP 8 homolog (mouse) [Source:HGNC Symbol;Acc:25969]	after	1.47931e-05	0.0797985	no
SNP_A-2092179	ENSE00001013982	rs7195409	ENSG00000135749	NA	NA	before	1.48281e-05	0.0797985	no
SNP_A-2234182	ENSE00001216478	rs421734	ENSG00000135749	ARSB	arylsulfatase B [Source:HGNC Symbol;Acc:714]	after	1.49528e-05	0.0797985	no
SNP_A-2256600	ENSE00001290328	rs868132	ENSG00000144824	DENND5A	DENN/MADD domain containing 5A [Source:HGNC Symbol;Acc:19344]	after	1.32374e-05	0.0797985	no
SNP_A-2283064	ENSE00001216478	rs168091	ENSG00000182621	ARSB	arylsulfatase B [Source:HGNC Symbol;Acc:714]	after	1.49528e-05	0.0797985	no
SNP_A-2296164	ENSE00001531459	rs9859195	ENSG00000182621	COL6A5	collagen, type VI, alpha 5 [Source:HGNC Symbol;Acc:26674]	before	1.24476e-05	0.0797985	no
SNP_A-4196764	ENSE00001216478	rs337841	ENSG00000021300	ARSB	arylsulfatase B [Source:HGNC Symbol;Acc:714]	after	1.49528e-05	0.0797985	no
SNP_A-4228793	ENSE00001121475	rs11643859	ENSG00000144724	NA	NA	before	1.39324e-05	0.0797985	no
SNP_A-8365058	ENSE00001531459	rs9819214	ENSG00000160271	COL6A5	collagen, type VI, alpha 5 [Source:HGNC Symbol;Acc:26674]	after	1.24476e-05	0.0797985	no
SNP_A-8368444	ENSE00000917913	rs1368556	ENSG00000152689	USP30	ubiquitin specific peptidase 30 [Source:HGNC Symbol;Acc:20065]	before	1.33512e-05	0.0797985	no
SNP_A-8383677	ENSE00001294975	rs7929621	ENSG00000143344	DENND5A	DENN/MADD domain containing 5A [Source:HGNC Symbol;Acc:19344]	after	1.23394e-05	0.0797985	no
SNP_A-8385201	ENSE00001531459	rs16827176	ENSG00000155886	COL6A5	collagen, type VI, alpha 5 [Source:HGNC Symbol;Acc:26674]	before	1.24476e-05	0.0797985	no
SNP_A-8394432	ENSE00001184982	rs1266182	ENSG00000172554	ACACA	acetyl-CoA carboxylase alpha [Source:HGNC Symbol;Acc:84]	before	1.45216e-05	0.0797985	no
SNP_A-8450390	ENSE00001358936	rs9859586	ENSG00000164543	NA	NA	after	1.49749e-05	0.0797985	no
SNP_A-8450390	ENSE00001258952	rs9859586	ENSG00000164543	NA	NA	after	1.49749e-05	0.0797985	no
SNP_A-8534326	ENSE00001420832	rs1780636	ENSG00000115970	RP4-564F22.2		before	1.32355e-05	0.0797985	no
SNP_A-2218269	ENSE00001146532	rs10169852	ENSG00000182871	NA	NA	after	1.51899e-05	0.0802491	no
SNP_A-2299163	ENSE00001387692	rs1194765	ENSG00000150938	MEIS2	Meis homeobox 2 [Source:HGNC Symbol;Acc:7001]	before	1.51874e-05	0.0802491	no
SNP_A-2149208	ENSE00001228361	rs1629017	ENSG00000145526	NA	NA	before	1.54996e-05	0.081211	no
SNP_A-2182766	ENSE00001479582	rs11768790	ENSG00000093072	NRCAM	neuronal cell adhesion molecule [Source:HGNC Symbol;Acc:7994]	after	1.55379e-05	0.081211	no
SNP_A-8491856	ENSE00001361184	rs7681784	ENSG00000169282	PALLD	palladin, cytoskeletal associated protein [Source:HGNC Symbol;Acc:17068]	before	1.55699e-05	0.081211	no
SNP_A-4263698	ENSE00001516926	rs698360	ENSG00000173482	NA	NA	after	1.57818e-05	0.0819694	no
SNP_A-8476584	ENSE00000895599	rs1477496	ENSG00000169282	PXDN	peroxidasin homolog (Drosophila) [Source:HGNC Symbol;Acc:14966]	before	1.58842e-05	0.0821543	no
SNP_A-1822692	ENSE00001002182	rs17585062	ENSG00000153093	ATP8A2	ATPase, aminophospholipid transporter, class I, type 8A, member 2 [Source:HGNC Symbol;Acc:13533]	after	1.62863e-05	0.0835323	no
SNP_A-1933050	ENSE00001002182	rs34902151	ENSG00000029153	ATP8A2	ATPase, aminophospholipid transporter, class I, type 8A, member 2 [Source:HGNC Symbol;Acc:13533]	after	1.62863e-05	0.0835323	no
SNP_A-1918551	ENSE00001388506	rs16910953	ENSG00000151572	IFT74	intraflagellar transport 74 homolog (Chlamydomonas) [Source:HGNC Symbol;Acc:21424]	after	1.64399e-05	0.0839703	no
SNP_A-1881276	ENSE00001141315	rs1182648	ENSG00000144218	SLC24A2	solute carrier family 24 (sodium/potassium/calcium exchanger), member 2 [Source:HGNC Symbol;Acc:10976]	after	1.70259e-05	0.085894	no
SNP_A-2295272	ENSE00000765449	rs9397797	ENSG00000021826	NA	NA	after	1.69715e-05	0.085894	no
SNP_A-8355875	ENSE00001141315	rs1182654	ENSG00000075420	SLC24A2	solute carrier family 24 (sodium/potassium/calcium exchanger), member 2 [Source:HGNC Symbol;Acc:10976]	after	1.70259e-05	0.085894	no
SNP_A-1799860	ENSE00000926924	rs1360291	ENSG00000132142	TNC	tenascin C [Source:HGNC Symbol;Acc:5318]	after	2.02751e-05	0.0870445	no
SNP_A-1825651	ENSE00001001657	rs9533377	ENSG00000153093	DNAJC15	DnaJ (Hsp40) homolog, subfamily C, member 15 [Source:HGNC Symbol;Acc:20325]	before	1.94376e-05	0.0870445	no
SNP_A-1844878	ENSE00001088863	rs13284590	ENSG00000153093	NFIB	nuclear factor I/B [Source:HGNC Symbol;Acc:7785]	after	1.79655e-05	0.0870445	no
SNP_A-1847308	ENSE00001479582	rs10226935	ENSG00000153093	NRCAM	neuronal cell adhesion molecule [Source:HGNC Symbol;Acc:7994]	after	2.06789e-05	0.0870445	no
SNP_A-1871412	ENSE00001016589	rs10028428	ENSG00000144218	SORBS2	sorbin and SH3 domain containing 2 [Source:HGNC Symbol;Acc:24098]	after	1.80791e-05	0.0870445	no
SNP_A-1952183	ENSE00001497139	rs16951252	ENSG00000136950	LAMA1	laminin, alpha 1 [Source:HGNC Symbol;Acc:6481]	before	2.12623e-05	0.0870445	no
SNP_A-1962723	ENSE00001153772	rs12466450	ENSG00000113273	CRIM1	cysteine rich transmembrane BMP regulator 1 (chordin-like) [Source:HGNC Symbol;Acc:2359]	before	1.99903e-05	0.0870445	no
SNP_A-2020621	ENSE00001311299	rs2246749	ENSG00000158321	NA	NA	before	2.11803e-05	0.0870445	no
SNP_A-2020621	ENSE00001542447	rs2246749	ENSG00000158321	NA	NA	before	2.11803e-05	0.0870445	no
SNP_A-2073704	ENSE00001518175	rs17408757	ENSG00000148120	NA	NA	before	2.20625e-05	0.0870445	no
SNP_A-2073704	ENSE00001081614	rs17408757	ENSG00000148120	FGF2	fibroblast growth factor 2 (basic) [Source:HGNC Symbol;Acc:3676]	before	2.20625e-05	0.0870445	no
SNP_A-2074681	ENSE00001153772	rs3770934	ENSG00000163492	CRIM1	cysteine rich transmembrane BMP regulator 1 (chordin-like) [Source:HGNC Symbol;Acc:2359]	before	1.99903e-05	0.0870445	no
SNP_A-2134576	ENSE00001497139	rs7241949	ENSG00000145526	LAMA1	laminin, alpha 1 [Source:HGNC Symbol;Acc:6481]	before	2.12623e-05	0.0870445	no
SNP_A-2236743	ENSE00001487270	rs6008434	ENSG00000182871	TTC38	tetratricopeptide repeat domain 38 [Source:HGNC Symbol;Acc:26082]	before	2.18563e-05	0.0870445	no
SNP_A-2273394	ENSE00001470078	rs837323	ENSG00000128510	NA	NA	after	2.00154e-05	0.0870445	no
SNP_A-2273394	ENSE00001201995	rs837323	ENSG00000128510	NA	NA	after	2.00154e-05	0.0870445	no
SNP_A-4233535	ENSE00001001657	rs11346	ENSG00000184014	DNAJC15	DnaJ (Hsp40) homolog, subfamily C, member 15 [Source:HGNC Symbol;Acc:20325]	inside	1.94376e-05	0.0870445	no
SNP_A-4255135	ENSE00001487270	rs6008534	ENSG00000184014	TTC38	tetratricopeptide repeat domain 38 [Source:HGNC Symbol;Acc:26082]	before	2.18563e-05	0.0870445	no
SNP_A-4273897	ENSE00001479582	rs10262724	ENSG00000184014	NRCAM	neuronal cell adhesion molecule [Source:HGNC Symbol;Acc:7994]	after	2.06789e-05	0.0870445	no
SNP_A-4287145	ENSE00001220543	rs10143774	ENSG00000184014	NUBPL	nucleotide binding protein-like [Source:HGNC Symbol;Acc:20278]	before	2.18197e-05	0.0870445	no
SNP_A-8294262	ENSE00001220543	rs10136964	ENSG00000120675	NUBPL	nucleotide binding protein-like [Source:HGNC Symbol;Acc:20278]	before	2.18197e-05	0.0870445	no
SNP_A-8332044	ENSE00001220543	rs10149800	ENSG00000138685	NUBPL	nucleotide binding protein-like [Source:HGNC Symbol;Acc:20278]	before	2.18197e-05	0.0870445	no
SNP_A-8346856	ENSE00001311299	rs2236458	ENSG00000138685	NA	NA	before	2.11803e-05	0.0870445	no
SNP_A-8346856	ENSE00001542447	rs2236458	ENSG00000186031	NA	NA	before	2.11803e-05	0.0870445	no
SNP_A-8354341	ENSE00000723230	rs3735052	ENSG00000075420	CPA4	carboxypeptidase A4 [Source:HGNC Symbol;Acc:15740]	after	1.96742e-05	0.0870445	no
SNP_A-8354341	ENSE00000723228	rs3735052	ENSG00000075420	CPA4	carboxypeptidase A4 [Source:HGNC Symbol;Acc:15740]	after	1.81311e-05	0.0870445	no
SNP_A-8380431	ENSE00001069510	rs6744642	ENSG00000138759	NA	NA	before	2.16476e-05	0.0870445	no
SNP_A-8384058	ENSE00001074791	rs13145672	ENSG00000138759	IGFBP7	insulin-like growth factor binding protein 7 [Source:HGNC Symbol;Acc:5476]	after	2.16091e-05	0.0870445	no
SNP_A-8424103	ENSE00001518175	rs10012814	ENSG00000151474	NA	NA	before	2.20625e-05	0.0870445	no
SNP_A-8424103	ENSE00001081614	rs10012814	ENSG00000151474	FGF2	fibroblast growth factor 2 (basic) [Source:HGNC Symbol;Acc:3676]	before	2.20625e-05	0.0870445	no
SNP_A-8426767	ENSE00001220543	rs10131398	ENSG00000151474	NUBPL	nucleotide binding protein-like [Source:HGNC Symbol;Acc:20278]	before	2.18197e-05	0.0870445	no
SNP_A-8447263	ENSE00001320740	rs11189628	ENSG00000114541	HPSE2	heparanase 2 [Source:HGNC Symbol;Acc:18374]	before	2.09028e-05	0.0870445	no
SNP_A-8447452	ENSE00001124309	rs1934220	ENSG00000114541	UST	uronyl-2-sulfotransferase [Source:HGNC Symbol;Acc:17223]	after	1.88469e-05	0.0870445	no
SNP_A-8456501	ENSE00001295032	rs3132354	ENSG00000136574	ATP8A2	ATPase, aminophospholipid transporter, class I, type 8A, member 2 [Source:HGNC Symbol;Acc:13533]	after	2.06259e-05	0.0870445	no
SNP_A-8476584	ENSE00000895585	rs1477496	ENSG00000213949	PXDN	peroxidasin homolog (Drosophila) [Source:HGNC Symbol;Acc:14966]	after	1.96602e-05	0.0870445	no
SNP_A-8476584	ENSE00000895586	rs1477496	ENSG00000213949	PXDN	peroxidasin homolog (Drosophila) [Source:HGNC Symbol;Acc:14966]	before	1.99543e-05	0.0870445	no
SNP_A-8491856	ENSE00001361189	rs7681784	ENSG00000169282	PALLD	palladin, cytoskeletal associated protein [Source:HGNC Symbol;Acc:17068]	before	1.99239e-05	0.0870445	no
SNP_A-8491856	ENSE00001432150	rs7681784	ENSG00000116299	NA	NA	before	1.79749e-05	0.0870445	no
SNP_A-8491856	ENSE00001516328	rs7681784	ENSG00000133958	PALLD	palladin, cytoskeletal associated protein [Source:HGNC Symbol;Acc:17068]	before	1.99239e-05	0.0870445	no
SNP_A-8491856	ENSE00001361264	rs7681784	ENSG00000133958	NA	NA	before	1.79749e-05	0.0870445	no
SNP_A-8519390	ENSE00001220543	rs10134536	ENSG00000091136	NUBPL	nucleotide binding protein-like [Source:HGNC Symbol;Acc:20278]	before	2.18197e-05	0.0870445	no
SNP_A-8523202	ENSE00001099450	rs3191402	ENSG00000091136	MYO1E	myosin IE [Source:HGNC Symbol;Acc:7599]	before	2.1777e-05	0.0870445	no
SNP_A-8523202	ENSE00001099472	rs3191402	ENSG00000169744	MYO1E	myosin IE [Source:HGNC Symbol;Acc:7599]	before	1.92239e-05	0.0870445	no
SNP_A-8552484	ENSE00001124309	rs17732007	ENSG00000112893	UST	uronyl-2-sulfotransferase [Source:HGNC Symbol;Acc:17223]	after	1.88469e-05	0.0870445	no
SNP_A-8563270	ENSE00001518175	rs7683093	ENSG00000112893	NA	NA	inside	2.20625e-05	0.0870445	no
SNP_A-8563270	ENSE00001081614	rs7683093	ENSG00000112893	FGF2	fibroblast growth factor 2 (basic) [Source:HGNC Symbol;Acc:3676]	inside	2.20625e-05	0.0870445	no
SNP_A-8589453	ENSE00001470078	rs1112044	ENSG00000107951	NA	NA	after	2.06154e-05	0.0870445	no
SNP_A-8589453	ENSE00001201995	rs1112044	ENSG00000157483	NA	NA	after	2.06154e-05	0.0870445	no
SNP_A-8602962	ENSE00001300756	rs11258603	ENSG00000157483	NA	NA	after	2.05283e-05	0.0870445	no
SNP_A-8602962	ENSE00001526575	rs11258603	ENSG00000147862	NA	NA	after	2.05283e-05	0.0870445	no
SNP_A-8615690	ENSE00000926134	rs10826789	ENSG00000147862	MTPAP	mitochondrial poly(A) polymerase [Source:HGNC Symbol;Acc:25532]	after	2.05189e-05	0.0870445	no
SNP_A-8652239	ENSE00001153772	rs3755219	ENSG00000147862	CRIM1	cysteine rich transmembrane BMP regulator 1 (chordin-like) [Source:HGNC Symbol;Acc:2359]	before	1.99903e-05	0.0870445	no
SNP_A-8692395	ENSE00001497139	rs7227511	ENSG00000091129	LAMA1	laminin, alpha 1 [Source:HGNC Symbol;Acc:6481]	before	2.12623e-05	0.0870445	no
SNP_A-8698483	ENSE00001134001	rs17291130	ENSG00000091129	TPK1	thiamin pyrophosphokinase 1 [Source:HGNC Symbol;Acc:17358]	after	1.82292e-05	0.0870445	no
SNP_A-8706730	ENSE00001487270	rs6008495	ENSG00000078618	TTC38	tetratricopeptide repeat domain 38 [Source:HGNC Symbol;Acc:26082]	before	2.18563e-05	0.0870445	no
SNP_A-8711364	ENSE00001220543	rs10139898	ENSG00000179915	NUBPL	nucleotide binding protein-like [Source:HGNC Symbol;Acc:20278]	before	2.18197e-05	0.0870445	no
SNP_A-1906129	ENSE00001185310	rs1531751	ENSG00000135749	ELMOD1	ELMO/CED-12 domain containing 1 [Source:HGNC Symbol;Acc:25334]	after	2.11025e-05	0.0870445	no
SNP_A-2219464	ENSE00000922676	rs12579299	ENSG00000135749	NR2C1	nuclear receptor subfamily 2, group C, member 1 [Source:HGNC Symbol;Acc:7971]	before	2.10887e-05	0.0870445	no
SNP_A-8304277	ENSE00000921076	rs11643127	ENSG00000130508	CNGB1	cyclic nucleotide gated channel beta 1 [Source:HGNC Symbol;Acc:2151]	before	1.78675e-05	0.0870445	no
SNP_A-8321397	ENSE00000968103	rs7642511	ENSG00000130508	FNDC3B	fibronectin type III domain containing 3B [Source:HGNC Symbol;Acc:24670]	before	2.17792e-05	0.0870445	no
SNP_A-8321397	ENSE00000780526	rs7642511	ENSG00000130508	FNDC3B	fibronectin type III domain containing 3B [Source:HGNC Symbol;Acc:24670]	before	1.74178e-05	0.0870445	no
SNP_A-8363776	ENSE00001479559	rs4755562	ENSG00000115828	HIPK3	homeodomain interacting protein kinase 3 [Source:HGNC Symbol;Acc:4915]	after	2.06155e-05	0.0870445	no
SNP_A-8383677	ENSE00001318663	rs7929621	ENSG00000163950	DENND5A	DENN/MADD domain containing 5A [Source:HGNC Symbol;Acc:19344]	after	1.9589e-05	0.0870445	no
SNP_A-8394432	ENSE00000903708	rs1266182	ENSG00000155886	ACACA	acetyl-CoA carboxylase alpha [Source:HGNC Symbol;Acc:84]	before	2.08196e-05	0.0870445	no
SNP_A-8481346	ENSE00000944749	rs7184510	ENSG00000109436	POLR3E	polymerase (RNA) III (DNA directed) polypeptide E (80kD) [Source:HGNC Symbol;Acc:30347]	before	1.75506e-05	0.0870445	no
SNP_A-8481346	ENSE00000944756	rs7184510	ENSG00000109436	POLR3E	polymerase (RNA) III (DNA directed) polypeptide E (80kD) [Source:HGNC Symbol;Acc:30347]	before	1.81298e-05	0.0870445	no
SNP_A-8672281	ENSE00000968103	rs6795618	ENSG00000115970	FNDC3B	fibronectin type III domain containing 3B [Source:HGNC Symbol;Acc:24670]	before	2.17792e-05	0.0870445	no
SNP_A-8672281	ENSE00000780526	rs6795618	ENSG00000115970	FNDC3B	fibronectin type III domain containing 3B [Source:HGNC Symbol;Acc:24670]	before	1.74178e-05	0.0870445	no
SNP_A-8476584	ENSE00000895616	rs1477496	ENSG00000163453	PXDN	peroxidasin homolog (Drosophila) [Source:HGNC Symbol;Acc:14966]	before	2.238e-05	0.0880154	no
SNP_A-8520831	ENSE00000958061	rs6537651	ENSG00000213963	FAM40A	family with sequence similarity 40, member A [Source:HGNC Symbol;Acc:25916]	before	2.24751e-05	0.0881078	no
SNP_A-1795864	ENSE00000735425	rs840399	ENSG00000151413	NA	NA	after	2.29907e-05	0.088439	no
SNP_A-4263698	ENSE00001516938	rs698360	ENSG00000173482	NA	NA	after	2.28312e-05	0.088439	no
SNP_A-4263698	ENSE00001404029	rs698360	ENSG00000173482	NA	NA	after	2.28312e-05	0.088439	no
SNP_A-4263698	ENSE00001516931	rs698360	ENSG00000173482	NA	NA	after	2.28312e-05	0.088439	no
SNP_A-8394432	ENSE00001204557	rs1266182	ENSG00000155886	NA	NA	before	2.29203e-05	0.088439	no
SNP_A-8394432	ENSE00001392670	rs1266182	ENSG00000107742	NA	NA	before	2.29203e-05	0.088439	no
SNP_A-1831401	ENSE00001489162	rs10743324	ENSG00000129116	AEBP2	AE binding protein 2 [Source:HGNC Symbol;Acc:24051]	after	2.31844e-05	0.0886301	no
SNP_A-1843786	ENSE00001489162	rs1875467	ENSG00000129116	AEBP2	AE binding protein 2 [Source:HGNC Symbol;Acc:24051]	after	2.31844e-05	0.0886301	no
SNP_A-1966036	ENSE00001340543	rs10515939	ENSG00000113273	NA	NA	before	2.38288e-05	0.0894122	no
SNP_A-2057690	ENSE00000831874	rs801763	ENSG00000082196	HDAC9	histone deacetylase 9 [Source:HGNC Symbol;Acc:14065]	before	2.41216e-05	0.0894122	no
SNP_A-2130719	ENSE00000411837	rs3213785	ENSG00000145526	NA	NA	after	2.35177e-05	0.0894122	no
SNP_A-8300738	ENSE00001340543	rs10184892	ENSG00000120675	NA	NA	after	2.38288e-05	0.0894122	no
SNP_A-8495745	ENSE00000785378	rs4356603	ENSG00000198945	CPS1	carbamoyl-phosphate synthase 1, mitochondrial [Source:HGNC Symbol;Acc:2323]	after	2.36711e-05	0.0894122	no
SNP_A-8602962	ENSE00001526579	rs11258603	ENSG00000157483	FRMD4A	FERM domain containing 4A [Source:HGNC Symbol;Acc:25491]	after	2.44228e-05	0.0894122	no
SNP_A-8602962	ENSE00001376530	rs11258603	ENSG00000138119	FRMD4A	FERM domain containing 4A [Source:HGNC Symbol;Acc:25491]	after	2.44228e-05	0.0894122	no
SNP_A-8630175	ENSE00000785378	rs16844718	ENSG00000147862	CPS1	carbamoyl-phosphate synthase 1, mitochondrial [Source:HGNC Symbol;Acc:2323]	after	2.36711e-05	0.0894122	no
SNP_A-8680062	ENSE00001340543	rs3731752	ENSG00000116962	NA	NA	before	2.38288e-05	0.0894122	no
SNP_A-2161516	ENSE00001270057	rs12486509	ENSG00000135749	LPP	LIM domain containing preferred translocation partner in lipoma [Source:HGNC Symbol;Acc:6679]	before	2.42704e-05	0.0894122	no
SNP_A-2234182	ENSE00001005074	rs421734	ENSG00000135749	ARSB	arylsulfatase B [Source:HGNC Symbol;Acc:714]	before	2.44785e-05	0.0894122	no
SNP_A-2283064	ENSE00001005074	rs168091	ENSG00000182621	ARSB	arylsulfatase B [Source:HGNC Symbol;Acc:714]	before	2.44785e-05	0.0894122	no
SNP_A-2311271	ENSE00001269108	rs10771923	ENSG00000182621	BICD1	bicaudal D homolog 1 (Drosophila) [Source:HGNC Symbol;Acc:1049]	after	2.43461e-05	0.0894122	no
SNP_A-2311271	ENSE00001522731	rs10771923	ENSG00000021300	BICD1	bicaudal D homolog 1 (Drosophila) [Source:HGNC Symbol;Acc:1049]	after	2.43461e-05	0.0894122	no
SNP_A-4196764	ENSE00001005074	rs337841	ENSG00000058600	ARSB	arylsulfatase B [Source:HGNC Symbol;Acc:714]	before	2.44785e-05	0.0894122	no
SNP_A-4228793	ENSE00001013979	rs11643859	ENSG00000144724	CDH13	cadherin 13, H-cadherin (heart) [Source:HGNC Symbol;Acc:1753]	before	2.49576e-05	0.0905365	no
SNP_A-4279110	ENSE00001100589	rs1532723	ENSG00000173482	NA	NA	before	2.5154e-05	0.0905365	no
SNP_A-8468254	ENSE00001100589	rs12296349	ENSG00000182253	NA	NA	before	2.5154e-05	0.0905365	no
SNP_A-8655383	ENSE00001100589	rs11110539	ENSG00000115970	NA	NA	before	2.5154e-05	0.0905365	no
SNP_A-8515396	ENSE00001443050	rs10779265	ENSG00000197024	ESRRG	estrogen-related receptor gamma [Source:HGNC Symbol;Acc:3474]	before	2.48947e-05	0.0905365	no
SNP_A-1936096	ENSE00001479582	rs401573	ENSG00000163466	NRCAM	neuronal cell adhesion molecule [Source:HGNC Symbol;Acc:7994]	before	2.52779e-05	0.0907169	no
SNP_A-2299163	ENSE00001108723	rs1194765	ENSG00000150938	NA	NA	before	2.53964e-05	0.0908773	no
SNP_A-1888211	ENSE00001170565	rs1122575	ENSG00000185046	SPOCK2	sparc/osteonectin, cwcv and kazal-like domains proteoglycan (testican) 2 [Source:HGNC Symbol;Acc:13564]	after	2.5516e-05	0.0910408	no
SNP_A-1817650	ENSE00001008804	rs1533298	ENSG00000132142	ACOXL	acyl-CoA oxidase-like [Source:HGNC Symbol;Acc:25621]	before	2.63344e-05	0.0910592	no
SNP_A-2072662	ENSE00001008804	rs2612698	ENSG00000148120	ACOXL	acyl-CoA oxidase-like [Source:HGNC Symbol;Acc:25621]	before	2.63344e-05	0.0910592	no
SNP_A-2310980	ENSE00001527143	rs9941681	ENSG00000150938	AC074286.1		after	2.66437e-05	0.0910592	no
SNP_A-8380431	ENSE00001290666	rs6744642	ENSG00000114861	NA	NA	before	2.66646e-05	0.0910592	no
SNP_A-8380431	ENSE00001415757	rs6744642	ENSG00000138759	NA	NA	before	2.66646e-05	0.0910592	no
SNP_A-8456501	ENSE00001343505	rs3132354	ENSG00000048052	NA	NA	after	2.78144e-05	0.0910592	no
SNP_A-8456501	ENSE00001489376	rs3132354	ENSG00000048052	ATP8A2	ATPase, aminophospholipid transporter, class I, type 8A, member 2 [Source:HGNC Symbol;Acc:13533]	after	2.78144e-05	0.0910592	no
SNP_A-8456501	ENSE00001489416	rs3132354	ENSG00000110422	NA	NA	after	2.78144e-05	0.0910592	no
SNP_A-8466732	ENSE00001055689	rs10435333	ENSG00000172987	EMID2	EMI domain containing 2 [Source:HGNC Symbol;Acc:18038]	before	2.64933e-05	0.0910592	no
SNP_A-8523202	ENSE00001099456	rs3191402	ENSG00000091136	MYO1E	myosin IE [Source:HGNC Symbol;Acc:7599]	before	2.72208e-05	0.0910592	no
SNP_A-1780602	ENSE00001021726	rs1521025	ENSG00000179915	CDH18	cadherin 18, type 2 [Source:HGNC Symbol;Acc:1757]	after	2.776e-05	0.0910592	no
SNP_A-1786292	ENSE00001021726	rs10059843	ENSG00000074590	CDH18	cadherin 18, type 2 [Source:HGNC Symbol;Acc:1757]	after	2.776e-05	0.0910592	no
SNP_A-1819600	ENSE00001021726	rs4543271	ENSG00000129116	CDH18	cadherin 18, type 2 [Source:HGNC Symbol;Acc:1757]	after	2.776e-05	0.0910592	no
SNP_A-1836139	ENSE00001021726	rs6878236	ENSG00000129116	CDH18	cadherin 18, type 2 [Source:HGNC Symbol;Acc:1757]	after	2.776e-05	0.0910592	no
SNP_A-1856246	ENSE00001021726	rs1508628	ENSG00000129116	CDH18	cadherin 18, type 2 [Source:HGNC Symbol;Acc:1757]	after	2.776e-05	0.0910592	no
SNP_A-1869356	ENSE00001021726	rs9292710	ENSG00000129116	CDH18	cadherin 18, type 2 [Source:HGNC Symbol;Acc:1757]	after	2.776e-05	0.0910592	no
SNP_A-1947436	ENSE00001021726	rs12187552	ENSG00000135749	CDH18	cadherin 18, type 2 [Source:HGNC Symbol;Acc:1757]	after	2.776e-05	0.0910592	no
SNP_A-1951689	ENSE00001021726	rs989316	ENSG00000135749	CDH18	cadherin 18, type 2 [Source:HGNC Symbol;Acc:1757]	after	2.776e-05	0.0910592	no
SNP_A-1980932	ENSE00001021726	rs12517924	ENSG00000135749	CDH18	cadherin 18, type 2 [Source:HGNC Symbol;Acc:1757]	after	2.776e-05	0.0910592	no
SNP_A-2010723	ENSE00001021726	rs6888182	ENSG00000135749	CDH18	cadherin 18, type 2 [Source:HGNC Symbol;Acc:1757]	after	2.776e-05	0.0910592	no
SNP_A-2154186	ENSE00001021726	rs4288117	ENSG00000135749	CDH18	cadherin 18, type 2 [Source:HGNC Symbol;Acc:1757]	after	2.776e-05	0.0910592	no
SNP_A-2191436	ENSE00001021726	rs12655266	ENSG00000135749	CDH18	cadherin 18, type 2 [Source:HGNC Symbol;Acc:1757]	after	2.776e-05	0.0910592	no
SNP_A-2236202	ENSE00001021726	rs1521026	ENSG00000056487	CDH18	cadherin 18, type 2 [Source:HGNC Symbol;Acc:1757]	after	2.776e-05	0.0910592	no
SNP_A-2247043	ENSE00001021726	rs351315	ENSG00000056487	CDH18	cadherin 18, type 2 [Source:HGNC Symbol;Acc:1757]	after	2.776e-05	0.0910592	no
SNP_A-2262079	ENSE00001021726	rs6862924	ENSG00000144824	CDH18	cadherin 18, type 2 [Source:HGNC Symbol;Acc:1757]	after	2.776e-05	0.0910592	no
SNP_A-4282973	ENSE00001021726	rs1521027	ENSG00000173482	CDH18	cadherin 18, type 2 [Source:HGNC Symbol;Acc:1757]	after	2.776e-05	0.0910592	no
SNP_A-8394432	ENSE00000903736	rs1266182	ENSG00000107742	ACACA	acetyl-CoA carboxylase alpha [Source:HGNC Symbol;Acc:84]	before	2.64199e-05	0.0910592	no
SNP_A-8453065	ENSE00001021726	rs10071458	ENSG00000164543	CDH18	cadherin 18, type 2 [Source:HGNC Symbol;Acc:1757]	after	2.776e-05	0.0910592	no
SNP_A-8534192	ENSE00001021726	rs4866039	ENSG00000115970	CDH18	cadherin 18, type 2 [Source:HGNC Symbol;Acc:1757]	after	2.776e-05	0.0910592	no
SNP_A-2129437	ENSE00001455839	rs6702037	ENSG00000155657	NA	NA	after	2.75424e-05	0.0910592	no
SNP_A-2129437	ENSE00001030729	rs6702037	ENSG00000155657	NA	NA	after	2.75424e-05	0.0910592	no
SNP_A-1794127	ENSE00001380455	rs4905082	ENSG00000132142	KIAA1409	KIAA1409 [Source:HGNC Symbol;Acc:19966]	after	3.1094e-05	0.0915252	no
SNP_A-1808104	ENSE00000895758	rs10993344	ENSG00000132142	NA	NA	before	3.01856e-05	0.0915252	no
SNP_A-1808104	ENSE00001466686	rs10993344	ENSG00000132142	NA	NA	before	3.01856e-05	0.0915252	no
SNP_A-1815262	ENSE00001175610	rs1901214	ENSG00000132142	LRGUK	leucine-rich repeats and guanylate kinase domain containing [Source:HGNC Symbol;Acc:21964]	after	2.87154e-05	0.0915252	no
SNP_A-1822692	ENSE00001295032	rs17585062	ENSG00000132142	ATP8A2	ATPase, aminophospholipid transporter, class I, type 8A, member 2 [Source:HGNC Symbol;Acc:13533]	after	2.8866e-05	0.0915252	no
SNP_A-1835286	ENSE00001331056	rs7699120	ENSG00000153093	FRAS1	Fraser syndrome 1 [Source:HGNC Symbol;Acc:19185]	before	3.0027e-05	0.0915252	no
SNP_A-1929142	ENSE00001486836	rs10961412	ENSG00000128805	NA	NA	before	3.21443e-05	0.0915252	no
SNP_A-1929142	ENSE00001486934	rs10961412	ENSG00000128805	NFIB	nuclear factor I/B [Source:HGNC Symbol;Acc:7785]	before	3.21443e-05	0.0915252	no
SNP_A-1929142	ENSE00001487071	rs10961412	ENSG00000138639	NFIB	nuclear factor I/B [Source:HGNC Symbol;Acc:7785]	before	3.21443e-05	0.0915252	no
SNP_A-1929142	ENSE00001486911	rs10961412	ENSG00000138639	NA	NA	before	3.21443e-05	0.0915252	no
SNP_A-1933050	ENSE00001295032	rs34902151	ENSG00000104728	ATP8A2	ATPase, aminophospholipid transporter, class I, type 8A, member 2 [Source:HGNC Symbol;Acc:13533]	after	2.8866e-05	0.0915252	no
SNP_A-1958445	ENSE00001361406	rs1724305	ENSG00000113273	NA	NA	before	3.30556e-05	0.0915252	no
SNP_A-1962723	ENSE00001153829	rs12466450	ENSG00000113273	CRIM1	cysteine rich transmembrane BMP regulator 1 (chordin-like) [Source:HGNC Symbol;Acc:2359]	before	3.45645e-05	0.0915252	no
SNP_A-1995981	ENSE00001486836	rs10810105	ENSG00000132932	NA	NA	before	3.21443e-05	0.0915252	no
SNP_A-1995981	ENSE00001486934	rs10810105	ENSG00000132932	NFIB	nuclear factor I/B [Source:HGNC Symbol;Acc:7785]	before	3.21443e-05	0.0915252	no
SNP_A-1995981	ENSE00001487071	rs10810105	ENSG00000132932	NFIB	nuclear factor I/B [Source:HGNC Symbol;Acc:7785]	before	3.21443e-05	0.0915252	no
SNP_A-1995981	ENSE00001486911	rs10810105	ENSG00000132932	NA	NA	before	3.21443e-05	0.0915252	no
SNP_A-2008037	ENSE00001025654	rs2248656	ENSG00000132932	TIAM1	T-cell lymphoma invasion and metastasis 1 [Source:HGNC Symbol;Acc:11805]	before	3.46782e-05	0.0915252	no
SNP_A-2059513	ENSE00001527143	rs10930784	ENSG00000148120	AC074286.1		before	3.3457e-05	0.0915252	no
SNP_A-2073279	ENSE00001331056	rs2078481	ENSG00000148120	FRAS1	Fraser syndrome 1 [Source:HGNC Symbol;Acc:19185]	before	3.0027e-05	0.0915252	no
SNP_A-2074681	ENSE00001153829	rs3770934	ENSG00000180347	CRIM1	cysteine rich transmembrane BMP regulator 1 (chordin-like) [Source:HGNC Symbol;Acc:2359]	before	3.45645e-05	0.0915252	no
SNP_A-2086366	ENSE00001503991	rs884698	ENSG00000140945	SPAG1	sperm associated antigen 1 [Source:HGNC Symbol;Acc:11212]	before	3.32105e-05	0.0915252	no
SNP_A-2116375	ENSE00001503991	rs17420284	ENSG00000140945	SPAG1	sperm associated antigen 1 [Source:HGNC Symbol;Acc:11212]	before	3.32105e-05	0.0915252	no
SNP_A-2130719	ENSE00000785370	rs3213785	ENSG00000145526	CPS1	carbamoyl-phosphate synthase 1, mitochondrial [Source:HGNC Symbol;Acc:2323]	after	2.9965e-05	0.0915252	no
SNP_A-2173150	ENSE00001380455	rs7145275	ENSG00000145526	KIAA1409	KIAA1409 [Source:HGNC Symbol;Acc:19966]	after	3.1094e-05	0.0915252	no
SNP_A-2190938	ENSE00001486836	rs10961384	ENSG00000093072	NA	NA	before	3.20758e-05	0.0915252	no
SNP_A-2190938	ENSE00001486934	rs10961384	ENSG00000093072	NFIB	nuclear factor I/B [Source:HGNC Symbol;Acc:7785]	before	3.20758e-05	0.0915252	no
SNP_A-2190938	ENSE00001487071	rs10961384	ENSG00000093072	NFIB	nuclear factor I/B [Source:HGNC Symbol;Acc:7785]	before	3.20758e-05	0.0915252	no
SNP_A-2190938	ENSE00001486911	rs10961384	ENSG00000093072	NA	NA	before	3.20758e-05	0.0915252	no
SNP_A-2198629	ENSE00001331056	rs1317018	ENSG00000139182	FRAS1	Fraser syndrome 1 [Source:HGNC Symbol;Acc:19185]	before	3.0027e-05	0.0915252	no
SNP_A-2222180	ENSE00001085352	rs1044141	ENSG00000182871	STK17A	serine/threonine kinase 17a [Source:HGNC Symbol;Acc:11395]	after	3.19989e-05	0.0915252	no
SNP_A-2267044	ENSE00001085352	rs9655446	ENSG00000172752	STK17A	serine/threonine kinase 17a [Source:HGNC Symbol;Acc:11395]	after	3.19989e-05	0.0915252	no
SNP_A-4205790	ENSE00001527143	rs2364848	ENSG00000112659	AC074286.1		after	3.3457e-05	0.0915252	no
SNP_A-4208250	ENSE00000964064	rs6744428	ENSG00000173406	AFF3	AF4/FMR2 family, member 3 [Source:HGNC Symbol;Acc:6473]	before	2.83534e-05	0.0915252	no
SNP_A-4251033	ENSE00001331056	rs13136410	ENSG00000184014	FRAS1	Fraser syndrome 1 [Source:HGNC Symbol;Acc:19185]	before	3.0027e-05	0.0915252	no
SNP_A-4255766	ENSE00001380455	rs7154324	ENSG00000184014	KIAA1409	KIAA1409 [Source:HGNC Symbol;Acc:19966]	after	3.1094e-05	0.0915252	no
SNP_A-8306876	ENSE00001079969	rs798741	ENSG00000144045	SLBP	stem-loop binding protein [Source:HGNC Symbol;Acc:10904]	after	3.02245e-05	0.0915252	no
SNP_A-8316680	ENSE00001331056	rs6858810	ENSG00000110675	FRAS1	Fraser syndrome 1 [Source:HGNC Symbol;Acc:19185]	before	3.0027e-05	0.0915252	no
SNP_A-8325234	ENSE00001527143	rs6414095	ENSG00000160963	AC074286.1		before	3.3457e-05	0.0915252	no
SNP_A-8341437	ENSE00001373685	rs4584222	ENSG00000138685	NA	NA	before	3.24957e-05	0.0915252	no
SNP_A-8341437	ENSE00001128899	rs4584222	ENSG00000138685	NA	NA	after	3.16465e-05	0.0915252	no
SNP_A-8341437	ENSE00001128906	rs4584222	ENSG00000138685	NA	NA	after	3.47972e-05	0.0915252	no
SNP_A-8341437	ENSE00001456145	rs4584222	ENSG00000138685	NA	NA	after	3.47972e-05	0.0915252	no
SNP_A-8354341	ENSE00000882290	rs3735052	ENSG00000075420	CPA4	carboxypeptidase A4 [Source:HGNC Symbol;Acc:15740]	after	3.14016e-05	0.0915252	no
SNP_A-8354649	ENSE00001527143	rs12987686	ENSG00000075420	AC074286.1		before	3.3457e-05	0.0915252	no
SNP_A-8373874	ENSE00001133553	rs207687	ENSG00000114861	LDB2	LIM domain binding 2 [Source:HGNC Symbol;Acc:6533]	after	2.92351e-05	0.0915252	no
SNP_A-8373874	ENSE00001217341	rs207687	ENSG00000114861	LDB2	LIM domain binding 2 [Source:HGNC Symbol;Acc:6533]	before	3.0238e-05	0.0915252	no
SNP_A-8378300	ENSE00001188820	rs6938026	ENSG00000114861	NA	NA	after	3.21378e-05	0.0915252	no
SNP_A-8384752	ENSE00001279502	rs10179447	ENSG00000151474	QPCT	glutaminyl-peptide cyclotransferase [Source:HGNC Symbol;Acc:9753]	before	3.43778e-05	0.0915252	no
SNP_A-8417880	ENSE00001380455	rs943323	ENSG00000151474	KIAA1409	KIAA1409 [Source:HGNC Symbol;Acc:19966]	after	3.1094e-05	0.0915252	no
SNP_A-8426028	ENSE00000895758	rs7848139	ENSG00000151474	NA	NA	before	3.01856e-05	0.0915252	no
SNP_A-8426028	ENSE00001466686	rs7848139	ENSG00000151474	NA	NA	before	3.01856e-05	0.0915252	no
SNP_A-8491856	ENSE00001081515	rs7681784	ENSG00000107077	PALLD	palladin, cytoskeletal associated protein [Source:HGNC Symbol;Acc:17068]	before	2.91166e-05	0.0915252	no
SNP_A-8523202	ENSE00001099463	rs3191402	ENSG00000091136	MYO1E	myosin IE [Source:HGNC Symbol;Acc:7599]	before	3.40186e-05	0.0915252	no
SNP_A-8544879	ENSE00001070411	rs11893032	ENSG00000090530	KCNJ3	potassium inwardly-rectifying channel, subfamily J, member 3 [Source:HGNC Symbol;Acc:6264]	after	3.4337e-05	0.0915252	no
SNP_A-8550115	ENSE00001008799	rs2612699	ENSG00000155530	ACOXL	acyl-CoA oxidase-like [Source:HGNC Symbol;Acc:25621]	before	2.94758e-05	0.0915252	no
SNP_A-8602962	ENSE00001274244	rs11258603	ENSG00000157483	FRMD4A	FERM domain containing 4A [Source:HGNC Symbol;Acc:25491]	after	3.37856e-05	0.0915252	no
SNP_A-8602962	ENSE00001155687	rs11258603	ENSG00000157483	FRMD4A	FERM domain containing 4A [Source:HGNC Symbol;Acc:25491]	after	3.05419e-05	0.0915252	no
SNP_A-8620291	ENSE00001492125	rs3756224	ENSG00000147862	WDR1	WD repeat domain 1 [Source:HGNC Symbol;Acc:12754]	after	3.00211e-05	0.0915252	no
SNP_A-8621693	ENSE00001279502	rs6708524	ENSG00000147862	QPCT	glutaminyl-peptide cyclotransferase [Source:HGNC Symbol;Acc:9753]	before	3.43778e-05	0.0915252	no
SNP_A-8646364	ENSE00001503991	rs4521730	ENSG00000147862	SPAG1	sperm associated antigen 1 [Source:HGNC Symbol;Acc:11212]	before	3.32105e-05	0.0915252	no
SNP_A-8652239	ENSE00001153829	rs3755219	ENSG00000147862	CRIM1	cysteine rich transmembrane BMP regulator 1 (chordin-like) [Source:HGNC Symbol;Acc:2359]	before	3.45645e-05	0.0915252	no
SNP_A-8712287	ENSE00001493070	rs766787	ENSG00000179915	DOK6	docking protein 6 [Source:HGNC Symbol;Acc:28301]	after	3.10679e-05	0.0915252	no
SNP_A-8713822	ENSE00001527143	rs13001890	ENSG00000179915	AC074286.1		before	3.3457e-05	0.0915252	no
SNP_A-1797809	ENSE00001258784	rs9865527	ENSG00000151413	NA	NA	after	3.42569e-05	0.0915252	no
SNP_A-1797809	ENSE00001408688	rs9865527	ENSG00000151413	NA	NA	after	3.42569e-05	0.0915252	no
SNP_A-1801177	ENSE00001242806	rs9925126	ENSG00000129116	PRKCB	protein kinase C, beta [Source:HGNC Symbol;Acc:9395]	before	3.44512e-05	0.0915252	no
SNP_A-1857385	ENSE00000972361	rs32216	ENSG00000129116	FBN2	fibrillin 2 [Source:HGNC Symbol;Acc:3604]	after	3.25532e-05	0.0915252	no
SNP_A-1874074	ENSE00001269073	rs2446192	ENSG00000175198	NA	NA	after	3.10002e-05	0.0915252	no
SNP_A-1884247	ENSE00000739600	rs8077332	ENSG00000175198	TRIM37	tripartite motif-containing 37 [Source:HGNC Symbol;Acc:7523]	after	3.35347e-05	0.0915252	no
SNP_A-2042805	ENSE00000739600	rs9898048	ENSG00000135749	TRIM37	tripartite motif-containing 37 [Source:HGNC Symbol;Acc:7523]	after	3.35347e-05	0.0915252	no
SNP_A-2087852	ENSE00001157163	rs9870819	ENSG00000135749	NA	NA	before	3.01366e-05	0.0915252	no
SNP_A-2092179	ENSE00001121475	rs7195409	ENSG00000135749	NA	NA	after	3.1417e-05	0.0915252	no
SNP_A-2095577	ENSE00001207244	rs293040	ENSG00000135749	MCTP1	multiple C2 domains, transmembrane 1 [Source:HGNC Symbol;Acc:26183]	after	3.27224e-05	0.0915252	no
SNP_A-2168312	ENSE00001099252	rs3782691	ENSG00000135749	NUAK1	NUAK family, SNF1-like kinase, 1 [Source:HGNC Symbol;Acc:14311]	after	2.86758e-05	0.0915252	no
SNP_A-4228793	ENSE00001401100	rs11643859	ENSG00000166501	CDH13	cadherin 13, H-cadherin (heart) [Source:HGNC Symbol;Acc:1753]	before	3.4791e-05	0.0915252	no
SNP_A-4301316	ENSE00000739600	rs11652713	ENSG00000173482	TRIM37	tripartite motif-containing 37 [Source:HGNC Symbol;Acc:7523]	before	3.35347e-05	0.0915252	no
SNP_A-8321397	ENSE00000780525	rs7642511	ENSG00000130508	FNDC3B	fibronectin type III domain containing 3B [Source:HGNC Symbol;Acc:24670]	before	3.03336e-05	0.0915252	no
SNP_A-8336509	ENSE00001220387	rs6788208	ENSG00000130508	LEPREL1	leprecan-like 1 [Source:HGNC Symbol;Acc:19317]	before	3.11663e-05	0.0915252	no
SNP_A-8362388	ENSE00001220387	rs6787151	ENSG00000115828	LEPREL1	leprecan-like 1 [Source:HGNC Symbol;Acc:19317]	before	3.11663e-05	0.0915252	no
SNP_A-8383677	ENSE00001299326	rs7929621	ENSG00000155886	DENND5A	DENN/MADD domain containing 5A [Source:HGNC Symbol;Acc:19344]	after	3.19697e-05	0.0915252	no
SNP_A-8394432	ENSE00001383995	rs1266182	ENSG00000104450	ACACA	acetyl-CoA carboxylase alpha [Source:HGNC Symbol;Acc:84]	before	2.91584e-05	0.0915252	no
SNP_A-8450390	ENSE00001258784	rs9859586	ENSG00000164543	NA	NA	after	3.42569e-05	0.0915252	no
SNP_A-8450390	ENSE00001408688	rs9859586	ENSG00000164543	NA	NA	after	3.42569e-05	0.0915252	no
SNP_A-8516200	ENSE00000739600	rs7503179	ENSG00000029639	TRIM37	tripartite motif-containing 37 [Source:HGNC Symbol;Acc:7523]	after	3.35347e-05	0.0915252	no
SNP_A-8672281	ENSE00000780525	rs6795618	ENSG00000115970	FNDC3B	fibronectin type III domain containing 3B [Source:HGNC Symbol;Acc:24670]	before	3.03336e-05	0.0915252	no
SNP_A-8705685	ENSE00001149379	rs4757032	ENSG00000156299	NAV2	neuron navigator 2 [Source:HGNC Symbol;Acc:15997]	after	2.886e-05	0.0915252	no
SNP_A-1888494	ENSE00001435450	rs1294329	ENSG00000196511	PCNXL2	pecanex-like 2 (Drosophila) [Source:HGNC Symbol;Acc:8736]	after	3.35972e-05	0.0915252	no
SNP_A-2061792	ENSE00001435450	rs12122968	ENSG00000075234	PCNXL2	pecanex-like 2 (Drosophila) [Source:HGNC Symbol;Acc:8736]	after	3.35972e-05	0.0915252	no
SNP_A-2077043	ENSE00001435450	rs10910122	ENSG00000075234	PCNXL2	pecanex-like 2 (Drosophila) [Source:HGNC Symbol;Acc:8736]	after	3.35972e-05	0.0915252	no
SNP_A-2295709	ENSE00001178919	rs166552	ENSG00000111962	DAB1	disabled homolog 1 (Drosophila) [Source:HGNC Symbol;Acc:2661]	after	3.32907e-05	0.0915252	no
SNP_A-8415946	ENSE00000921423	rs12758471	ENSG00000174652	PCNXL2	pecanex-like 2 (Drosophila) [Source:HGNC Symbol;Acc:8736]	after	2.82348e-05	0.0915252	no
SNP_A-1787436	ENSE00001480077	rs10906026	ENSG00000132142	C10orf47	chromosome 10 open reading frame 47 [Source:HGNC Symbol;Acc:23728]	before	3.74401e-05	0.0916461	no
SNP_A-1847370	ENSE00000715818	rs2108224	ENSG00000139154	NA	NA	after	3.93406e-05	0.0916461	no
SNP_A-1847370	ENSE00000715837	rs2108224	ENSG00000139154	NA	NA	after	3.93847e-05	0.0916461	no
SNP_A-1979854	ENSE00001426857	rs2723700	ENSG00000113273	NA	NA	before	3.93694e-05	0.0916461	no
SNP_A-1979854	ENSE00001361271	rs2723700	ENSG00000132932	NA	NA	before	3.93694e-05	0.0916461	no
SNP_A-2012078	ENSE00000975610	rs7769599	ENSG00000124788	L3MBTL3	l(3)mbt-like 3 (Drosophila) [Source:HGNC Symbol;Acc:23035]	before	3.77341e-05	0.0916461	no
SNP_A-2077989	ENSE00001317659	rs136687	ENSG00000140945	NA	NA	after	3.72191e-05	0.0916461	no
SNP_A-2077989	ENSE00001523883	rs136687	ENSG00000140945	NA	NA	after	3.72191e-05	0.0916461	no
SNP_A-2118930	ENSE00001200399	rs6732426	ENSG00000140945	NA	NA	before	3.82567e-05	0.0916461	no
SNP_A-2118930	ENSE00001412856	rs6732426	ENSG00000140945	NA	NA	before	3.82567e-05	0.0916461	no
SNP_A-2118930	ENSE00001534702	rs6732426	ENSG00000140945	THADA	thyroid adenoma associated [Source:HGNC Symbol;Acc:19217]	before	3.82567e-05	0.0916461	no
SNP_A-2201905	ENSE00000715818	rs10232049	ENSG00000070729	NA	NA	after	3.93406e-05	0.0916461	no
SNP_A-2201905	ENSE00000715837	rs10232049	ENSG00000197467	NA	NA	before	3.93847e-05	0.0916461	no
SNP_A-2258594	ENSE00000715818	rs13646	ENSG00000130635	NA	NA	after	3.93406e-05	0.0916461	no
SNP_A-2258594	ENSE00000715837	rs13646	ENSG00000130635	NA	NA	before	3.93847e-05	0.0916461	no
SNP_A-2272050	ENSE00001317659	rs136698	ENSG00000172752	NA	NA	after	3.72191e-05	0.0916461	no
SNP_A-2272050	ENSE00001523883	rs136698	ENSG00000128510	NA	NA	after	3.72191e-05	0.0916461	no
SNP_A-2288570	ENSE00000715818	rs4730281	ENSG00000021826	NA	NA	after	3.93406e-05	0.0916461	no
SNP_A-2288570	ENSE00000715837	rs4730281	ENSG00000021826	NA	NA	after	3.93847e-05	0.0916461	no
SNP_A-4227238	ENSE00001334448	rs2409812	ENSG00000184014	GATA4	GATA binding protein 4 [Source:HGNC Symbol;Acc:4173]	after	3.59259e-05	0.0916461	no
SNP_A-8331178	ENSE00001200399	rs12465064	ENSG00000138829	NA	NA	before	3.84227e-05	0.0916461	no
SNP_A-8331178	ENSE00001412856	rs12465064	ENSG00000138829	NA	NA	before	3.84227e-05	0.0916461	no
SNP_A-8331178	ENSE00001534702	rs12465064	ENSG00000138829	THADA	thyroid adenoma associated [Source:HGNC Symbol;Acc:19217]	before	3.84227e-05	0.0916461	no
SNP_A-8365344	ENSE00001365633	rs7562041	ENSG00000075420	CCDC141	coiled-coil domain containing 141 [Source:HGNC Symbol;Acc:26821]	after	3.5761e-05	0.0916461	no
SNP_A-8373874	ENSE00001133562	rs207687	ENSG00000114861	NA	NA	after	3.91321e-05	0.0916461	no
SNP_A-8456501	ENSE00001002183	rs3132354	ENSG00000054392	ATP8A2	ATPase, aminophospholipid transporter, class I, type 8A, member 2 [Source:HGNC Symbol;Acc:13533]	after	3.73071e-05	0.0916461	no
SNP_A-8470582	ENSE00001278427	rs7162949	ENSG00000172987	LRRC28	leucine rich repeat containing 28 [Source:HGNC Symbol;Acc:28355]	before	3.55551e-05	0.0916461	no
SNP_A-8476584	ENSE00000895595	rs1477496	ENSG00000169282	PXDN	peroxidasin homolog (Drosophila) [Source:HGNC Symbol;Acc:14966]	before	3.50239e-05	0.0916461	no
SNP_A-8491856	ENSE00001081516	rs7681784	ENSG00000107077	PALLD	palladin, cytoskeletal associated protein [Source:HGNC Symbol;Acc:17068]	before	3.51792e-05	0.0916461	no
SNP_A-8502935	ENSE00001200399	rs2172169	ENSG00000101680	NA	NA	before	3.84227e-05	0.0916461	no
SNP_A-8502935	ENSE00001412856	rs2172169	ENSG00000101680	NA	NA	before	3.84227e-05	0.0916461	no
SNP_A-8502935	ENSE00001534702	rs2172169	ENSG00000101680	THADA	thyroid adenoma associated [Source:HGNC Symbol;Acc:19217]	before	3.84227e-05	0.0916461	no
SNP_A-8523202	ENSE00001099451	rs3191402	ENSG00000091136	MYO1E	myosin IE [Source:HGNC Symbol;Acc:7599]	before	3.85885e-05	0.0916461	no
SNP_A-8531656	ENSE00001370191	rs6945307	ENSG00000169744	CCDC129	coiled-coil domain containing 129 [Source:HGNC Symbol;Acc:27363]	after	3.84891e-05	0.0916461	no
SNP_A-8568760	ENSE00001200399	rs6544646	ENSG00000141644	NA	NA	before	3.84227e-05	0.0916461	no
SNP_A-8568760	ENSE00001412856	rs6544646	ENSG00000175471	NA	NA	before	3.84227e-05	0.0916461	no
SNP_A-8568760	ENSE00001534702	rs6544646	ENSG00000134138	THADA	thyroid adenoma associated [Source:HGNC Symbol;Acc:19217]	before	3.84227e-05	0.0916461	no
SNP_A-8602962	ENSE00001379232	rs11258603	ENSG00000147862	FRMD4A	FERM domain containing 4A [Source:HGNC Symbol;Acc:25491]	after	3.83904e-05	0.0916461	no
SNP_A-8612360	ENSE00001098442	rs7920376	ENSG00000147862	HSPA14	heat shock 70kDa protein 14 [Source:HGNC Symbol;Acc:29526]	before	3.79229e-05	0.0916461	no
SNP_A-1835505	ENSE00000759874	rs12656073	ENSG00000129116	MAN2A1	mannosidase, alpha, class 2A, member 1 [Source:HGNC Symbol;Acc:6824]	after	3.821e-05	0.0916461	no
SNP_A-1836296	ENSE00001005073	rs10474569	ENSG00000129116	ARSB	arylsulfatase B [Source:HGNC Symbol;Acc:714]	before	3.71119e-05	0.0916461	no
SNP_A-1884247	ENSE00000820317	rs8077332	ENSG00000175198	TRIM37	tripartite motif-containing 37 [Source:HGNC Symbol;Acc:7523]	before	3.57988e-05	0.0916461	no
SNP_A-1953185	ENSE00001516926	rs3749299	ENSG00000135749	NA	NA	after	3.88453e-05	0.0916461	no
SNP_A-2042805	ENSE00000820317	rs9898048	ENSG00000135749	TRIM37	tripartite motif-containing 37 [Source:HGNC Symbol;Acc:7523]	before	3.57988e-05	0.0916461	no
SNP_A-2137977	ENSE00000936901	rs3816423	ENSG00000135749	CLSTN3	calsyntenin 3 [Source:HGNC Symbol;Acc:18371]	after	3.82229e-05	0.0916461	no
SNP_A-2170134	ENSE00000759874	rs3776932	ENSG00000135749	MAN2A1	mannosidase, alpha, class 2A, member 1 [Source:HGNC Symbol;Acc:6824]	after	3.821e-05	0.0916461	no
SNP_A-2287360	ENSE00000759874	rs2300999	ENSG00000182621	MAN2A1	mannosidase, alpha, class 2A, member 1 [Source:HGNC Symbol;Acc:6824]	before	3.821e-05	0.0916461	no
SNP_A-4211158	ENSE00000759874	rs4388249	ENSG00000058600	MAN2A1	mannosidase, alpha, class 2A, member 1 [Source:HGNC Symbol;Acc:6824]	before	3.821e-05	0.0916461	no
SNP_A-4221154	ENSE00000759874	rs13172735	ENSG00000110841	MAN2A1	mannosidase, alpha, class 2A, member 1 [Source:HGNC Symbol;Acc:6824]	before	3.821e-05	0.0916461	no
SNP_A-4228793	ENSE00001103903	rs11643859	ENSG00000156011	CDH13	cadherin 13, H-cadherin (heart) [Source:HGNC Symbol;Acc:1753]	before	3.79623e-05	0.0916461	no
SNP_A-4301316	ENSE00000820317	rs11652713	ENSG00000173482	TRIM37	tripartite motif-containing 37 [Source:HGNC Symbol;Acc:7523]	before	3.57988e-05	0.0916461	no
SNP_A-8321397	ENSE00000780527	rs7642511	ENSG00000130508	FNDC3B	fibronectin type III domain containing 3B [Source:HGNC Symbol;Acc:24670]	before	3.7943e-05	0.0916461	no
SNP_A-8394432	ENSE00000903704	rs1266182	ENSG00000155886	ACACA	acetyl-CoA carboxylase alpha [Source:HGNC Symbol;Acc:84]	before	3.66926e-05	0.0916461	no
SNP_A-8394432	ENSE00000903737	rs1266182	ENSG00000104450	ACACA	acetyl-CoA carboxylase alpha [Source:HGNC Symbol;Acc:84]	before	3.76874e-05	0.0916461	no
SNP_A-8516200	ENSE00000820317	rs7503179	ENSG00000029639	TRIM37	tripartite motif-containing 37 [Source:HGNC Symbol;Acc:7523]	after	3.57988e-05	0.0916461	no
SNP_A-8521050	ENSE00001184576	rs8058531	ENSG00000029639	CDH13	cadherin 13, H-cadherin (heart) [Source:HGNC Symbol;Acc:1753]	before	3.72322e-05	0.0916461	no
SNP_A-8597682	ENSE00000936665	rs16931919	ENSG00000115970	ARNTL2	aryl hydrocarbon receptor nuclear translocator-like 2 [Source:HGNC Symbol;Acc:18984]	before	3.84011e-05	0.0916461	no
SNP_A-8672281	ENSE00000780527	rs6795618	ENSG00000115970	FNDC3B	fibronectin type III domain containing 3B [Source:HGNC Symbol;Acc:24670]	before	3.7943e-05	0.0916461	no
SNP_A-8705838	ENSE00000759874	rs2301010	ENSG00000171914	MAN2A1	mannosidase, alpha, class 2A, member 1 [Source:HGNC Symbol;Acc:6824]	after	3.821e-05	0.0916461	no
SNP_A-8415946	ENSE00001435450	rs12758471	ENSG00000075702	PCNXL2	pecanex-like 2 (Drosophila) [Source:HGNC Symbol;Acc:8736]	after	3.88499e-05	0.0916461	no
SNP_A-8525635	ENSE00001451281	rs10158326	ENSG00000213963	KIAA1324	KIAA1324 [Source:HGNC Symbol;Acc:29618]	before	3.6667e-05	0.0916461	no
SNP_A-8654971	ENSE00001087051	rs13282126	ENSG00000147862	DLC1	deleted in liver cancer 1 [Source:HGNC Symbol;Acc:2897]	after	3.95587e-05	0.0918773	no
SNP_A-8383677	ENSE00001302438	rs7929621	ENSG00000120158	NA	NA	after	3.98814e-05	0.0924525	no
SNP_A-8374383	ENSE00001014145	rs10052744	ENSG00000120158	ANKH	ankylosis, progressive homolog (mouse) [Source:HGNC Symbol;Acc:15492]	before	4.03705e-05	0.0934103	no
SNP_A-1807429	ENSE00001085352	rs2108411	ENSG00000132142	STK17A	serine/threonine kinase 17a [Source:HGNC Symbol;Acc:11395]	after	4.30988e-05	0.0937175	no
SNP_A-1856366	ENSE00001076708	rs17011143	ENSG00000144218	ARHGAP24	Rho GTPase activating protein 24 [Source:HGNC Symbol;Acc:25361]	before	4.35198e-05	0.0937175	no
SNP_A-1945541	ENSE00001380925	rs12467610	ENSG00000163466	FMNL2	formin-like 2 [Source:HGNC Symbol;Acc:18267]	before	4.33787e-05	0.0937175	no
SNP_A-1962723	ENSE00001153785	rs12466450	ENSG00000113273	CRIM1	cysteine rich transmembrane BMP regulator 1 (chordin-like) [Source:HGNC Symbol;Acc:2359]	before	4.20217e-05	0.0937175	no
SNP_A-2023440	ENSE00000800773	rs12643256	ENSG00000151746	TBC1D9	TBC1 domain family, member 9 (with GRAM domain) [Source:HGNC Symbol;Acc:21710]	after	4.2723e-05	0.0937175	no
SNP_A-2040766	ENSE00001217678	rs10189976	ENSG00000151746	AFF3	AF4/FMR2 family, member 3 [Source:HGNC Symbol;Acc:6473]	before	4.08325e-05	0.0937175	no
SNP_A-2074681	ENSE00001153785	rs3770934	ENSG00000148120	CRIM1	cysteine rich transmembrane BMP regulator 1 (chordin-like) [Source:HGNC Symbol;Acc:2359]	before	4.20217e-05	0.0937175	no
SNP_A-2168938	ENSE00001085352	rs1044217	ENSG00000145526	STK17A	serine/threonine kinase 17a [Source:HGNC Symbol;Acc:11395]	after	4.30988e-05	0.0937175	no
SNP_A-2296358	ENSE00001217678	rs7560182	ENSG00000021826	AFF3	AF4/FMR2 family, member 3 [Source:HGNC Symbol;Acc:6473]	before	4.08325e-05	0.0937175	no
SNP_A-4197139	ENSE00000800773	rs1820954	ENSG00000150938	TBC1D9	TBC1 domain family, member 9 (with GRAM domain) [Source:HGNC Symbol;Acc:21710]	after	4.2723e-05	0.0937175	no
SNP_A-4208250	ENSE00001038876	rs6744428	ENSG00000160967	AFF3	AF4/FMR2 family, member 3 [Source:HGNC Symbol;Acc:6473]	after	4.2595e-05	0.0937175	no
SNP_A-4208250	ENSE00001217678	rs6744428	ENSG00000140995	AFF3	AF4/FMR2 family, member 3 [Source:HGNC Symbol;Acc:6473]	before	4.13517e-05	0.0937175	no
SNP_A-4230906	ENSE00001278383	rs7164003	ENSG00000184014	LRRC28	leucine rich repeat containing 28 [Source:HGNC Symbol;Acc:28355]	before	4.16767e-05	0.0937175	no
SNP_A-8325319	ENSE00000650248	rs5992641	ENSG00000143093	CECR1	cat eye syndrome chromosome region, candidate 1 [Source:HGNC Symbol;Acc:1839]	after	4.09358e-05	0.0937175	no
SNP_A-8366310	ENSE00001379232	rs10906471	ENSG00000114861	FRMD4A	FERM domain containing 4A [Source:HGNC Symbol;Acc:25491]	after	4.24281e-05	0.0937175	no
SNP_A-8371042	ENSE00001340904	rs7091179	ENSG00000114861	COL13A1	collagen, type XIII, alpha 1 [Source:HGNC Symbol;Acc:2190]	before	4.08338e-05	0.0937175	no
SNP_A-8523202	ENSE00001099476	rs3191402	ENSG00000169744	MYO1E	myosin IE [Source:HGNC Symbol;Acc:7599]	before	4.20909e-05	0.0937175	no
SNP_A-8527386	ENSE00001191227	rs6548209	ENSG00000169744	SNTG2	syntrophin, gamma 2 [Source:HGNC Symbol;Acc:13741]	before	4.3385e-05	0.0937175	no
SNP_A-8636250	ENSE00001217678	rs6542886	ENSG00000147862	AFF3	AF4/FMR2 family, member 3 [Source:HGNC Symbol;Acc:6473]	before	4.08325e-05	0.0937175	no
SNP_A-8652239	ENSE00001153785	rs3755219	ENSG00000147862	CRIM1	cysteine rich transmembrane BMP regulator 1 (chordin-like) [Source:HGNC Symbol;Acc:2359]	before	4.20217e-05	0.0937175	no
SNP_A-8662191	ENSE00001076708	rs6848107	ENSG00000147862	ARHGAP24	Rho GTPase activating protein 24 [Source:HGNC Symbol;Acc:25361]	before	4.35198e-05	0.0937175	no
SNP_A-1857385	ENSE00000972334	rs32216	ENSG00000129116	FBN2	fibrillin 2 [Source:HGNC Symbol;Acc:3604]	before	4.19531e-05	0.0937175	no
SNP_A-2011995	ENSE00001378195	rs591804	ENSG00000135749	NA	NA	after	4.16158e-05	0.0937175	no
SNP_A-2011995	ENSE00001533341	rs591804	ENSG00000135749	NA	NA	after	4.16158e-05	0.0937175	no
SNP_A-2144442	ENSE00001220387	rs1403414	ENSG00000135749	LEPREL1	leprecan-like 1 [Source:HGNC Symbol;Acc:19317]	before	4.2101e-05	0.0937175	no
SNP_A-8321397	ENSE00001298842	rs7642511	ENSG00000130508	FNDC3B	fibronectin type III domain containing 3B [Source:HGNC Symbol;Acc:24670]	after	4.27287e-05	0.0937175	no
SNP_A-8521050	ENSE00001013982	rs8058531	ENSG00000029639	NA	NA	before	4.24402e-05	0.0937175	no
SNP_A-8672281	ENSE00001298842	rs6795618	ENSG00000115970	FNDC3B	fibronectin type III domain containing 3B [Source:HGNC Symbol;Acc:24670]	after	4.27287e-05	0.0937175	no
SNP_A-1988570	ENSE00001436130	rs10489804	ENSG00000108395	PCNXL2	pecanex-like 2 (Drosophila) [Source:HGNC Symbol;Acc:8736]	after	4.37009e-05	0.0937175	no
SNP_A-1988584	ENSE00001436130	rs10489807	ENSG00000108395	PCNXL2	pecanex-like 2 (Drosophila) [Source:HGNC Symbol;Acc:8736]	after	4.37009e-05	0.0937175	no
SNP_A-2088972	ENSE00001436130	rs11802009	ENSG00000155657	PCNXL2	pecanex-like 2 (Drosophila) [Source:HGNC Symbol;Acc:8736]	after	4.37009e-05	0.0937175	no
SNP_A-2092013	ENSE00001436130	rs6424273	ENSG00000155657	PCNXL2	pecanex-like 2 (Drosophila) [Source:HGNC Symbol;Acc:8736]	before	4.37009e-05	0.0937175	no
SNP_A-2101571	ENSE00001436130	rs9650972	ENSG00000155657	PCNXL2	pecanex-like 2 (Drosophila) [Source:HGNC Symbol;Acc:8736]	after	4.37009e-05	0.0937175	no
SNP_A-2164617	ENSE00001436130	rs1294324	ENSG00000155657	PCNXL2	pecanex-like 2 (Drosophila) [Source:HGNC Symbol;Acc:8736]	after	4.37009e-05	0.0937175	no
SNP_A-2174893	ENSE00001436130	rs10910647	ENSG00000155657	PCNXL2	pecanex-like 2 (Drosophila) [Source:HGNC Symbol;Acc:8736]	before	4.37009e-05	0.0937175	no
SNP_A-2186064	ENSE00001436130	rs10737196	ENSG00000155657	PCNXL2	pecanex-like 2 (Drosophila) [Source:HGNC Symbol;Acc:8736]	after	4.37009e-05	0.0937175	no
SNP_A-2211178	ENSE00001436130	rs6662453	ENSG00000135093	PCNXL2	pecanex-like 2 (Drosophila) [Source:HGNC Symbol;Acc:8736]	after	4.37009e-05	0.0937175	no
SNP_A-2277719	ENSE00001436130	rs9650971	ENSG00000111962	PCNXL2	pecanex-like 2 (Drosophila) [Source:HGNC Symbol;Acc:8736]	after	4.37009e-05	0.0937175	no
SNP_A-4279956	ENSE00001436130	rs11810439	ENSG00000071246	PCNXL2	pecanex-like 2 (Drosophila) [Source:HGNC Symbol;Acc:8736]	after	4.37009e-05	0.0937175	no
SNP_A-8371241	ENSE00001436130	rs7552513	ENSG00000103091	PCNXL2	pecanex-like 2 (Drosophila) [Source:HGNC Symbol;Acc:8736]	after	4.37009e-05	0.0937175	no
SNP_A-8517526	ENSE00001436130	rs6424178	ENSG00000213963	PCNXL2	pecanex-like 2 (Drosophila) [Source:HGNC Symbol;Acc:8736]	after	4.37009e-05	0.0937175	no
SNP_A-8652362	ENSE00001436130	rs12059884	ENSG00000213963	PCNXL2	pecanex-like 2 (Drosophila) [Source:HGNC Symbol;Acc:8736]	before	4.37009e-05	0.0937175	no
SNP_A-2226161	ENSE00001184576	rs1645843	ENSG00000135749	CDH13	cadherin 13, H-cadherin (heart) [Source:HGNC Symbol;Acc:1753]	before	4.38874e-05	0.0939537	no
SNP_A-8481346	ENSE00000944742	rs7184510	ENSG00000109436	POLR3E	polymerase (RNA) III (DNA directed) polypeptide E (80kD) [Source:HGNC Symbol;Acc:30347]	before	4.42242e-05	0.0945103	no
SNP_A-1852989	ENSE00001234597	rs6540600	ENSG00000196511	HHAT	hedgehog acyltransferase [Source:HGNC Symbol;Acc:18270]	before	4.50431e-05	0.0960935	no
SNP_A-2052714	ENSE00000921419	rs701175	ENSG00000075234	PCNXL2	pecanex-like 2 (Drosophila) [Source:HGNC Symbol;Acc:8736]	after	4.51448e-05	0.0961441	no
SNP_A-4291007	ENSE00001009161	rs267206	ENSG00000184014	BMP6	bone morphogenetic protein 6 [Source:HGNC Symbol;Acc:1073]	after	4.55913e-05	0.0969271	no
SNP_A-1962723	ENSE00001153822	rs12466450	ENSG00000113273	CRIM1	cysteine rich transmembrane BMP regulator 1 (chordin-like) [Source:HGNC Symbol;Acc:2359]	before	4.61406e-05	0.097421	no
SNP_A-2074681	ENSE00001153822	rs3770934	ENSG00000148120	CRIM1	cysteine rich transmembrane BMP regulator 1 (chordin-like) [Source:HGNC Symbol;Acc:2359]	before	4.61406e-05	0.097421	no
SNP_A-8289150	ENSE00001462694	rs1373793	ENSG00000120675	NA	NA	after	4.64157e-05	0.097421	no
SNP_A-8289150	ENSE00001379117	rs1373793	ENSG00000120675	NA	NA	after	4.64157e-05	0.097421	no
SNP_A-8449789	ENSE00001124239	rs2761288	ENSG00000114541	MYOF	myoferlin [Source:HGNC Symbol;Acc:3656]	after	4.64907e-05	0.097421	no
SNP_A-8652239	ENSE00001153822	rs3755219	ENSG00000147862	CRIM1	cysteine rich transmembrane BMP regulator 1 (chordin-like) [Source:HGNC Symbol;Acc:2359]	before	4.61406e-05	0.097421	no
SNP_A-8668947	ENSE00000672476	rs1980368	ENSG00000116962	HDAC9	histone deacetylase 9 [Source:HGNC Symbol;Acc:14065]	before	4.61638e-05	0.097421	no
SNP_A-1857385	ENSE00000972355	rs32216	ENSG00000129116	FBN2	fibrillin 2 [Source:HGNC Symbol;Acc:3604]	after	4.65358e-05	0.097421	no
SNP_A-1944710	ENSE00001308773	rs969968	ENSG00000135749	NA	NA	before	4.63828e-05	0.097421	no
SNP_A-8551443	ENSE00001374581	rs4956215	ENSG00000112893	COL25A1	collagen, type XXV, alpha 1 [Source:HGNC Symbol;Acc:18603]	before	4.68793e-05	0.0979733	no
SNP_A-1921679	ENSE00000997766	rs1867122	ENSG00000135749	NAV2	neuron navigator 2 [Source:HGNC Symbol;Acc:15997]	after	4.71805e-05	0.0984357	no
SNP_A-2106380	ENSE00000735425	rs840391	ENSG00000135749	NA	NA	after	4.74296e-05	0.0987879	no
SNP_A-1962723	ENSE00001153809	rs12466450	ENSG00000113273	CRIM1	cysteine rich transmembrane BMP regulator 1 (chordin-like) [Source:HGNC Symbol;Acc:2359]	before	4.80271e-05	0.0995272	no
SNP_A-2074681	ENSE00001153809	rs3770934	ENSG00000148120	CRIM1	cysteine rich transmembrane BMP regulator 1 (chordin-like) [Source:HGNC Symbol;Acc:2359]	before	4.80271e-05	0.0995272	no
SNP_A-8652239	ENSE00001153809	rs3755219	ENSG00000147862	CRIM1	cysteine rich transmembrane BMP regulator 1 (chordin-like) [Source:HGNC Symbol;Acc:2359]	before	4.80271e-05	0.0995272	no
SNP_A-1830368	ENSE00001169516	rs873871	ENSG00000153093	APBB2	amyloid beta (A4) precursor protein-binding, family B, member 2 [Source:HGNC Symbol;Acc:582]	before	5.24989e-05	0.0998488	no
SNP_A-1853553	ENSE00001099884	rs7179299	ENSG00000144218	TLN2	talin 2 [Source:HGNC Symbol;Acc:15447]	before	4.88155e-05	0.0998488	no
SNP_A-1905970	ENSE00001133562	rs283027	ENSG00000151572	NA	NA	before	4.85838e-05	0.0998488	no
SNP_A-1966036	ENSE00001328652	rs10515939	ENSG00000113273	TTN	titin [Source:HGNC Symbol;Acc:12403]	before	4.85977e-05	0.0998488	no
SNP_A-1966036	ENSE00001511833	rs10515939	ENSG00000113273	NA	NA	before	5.0519e-05	0.0998488	no
SNP_A-1990105	ENSE00001316169	rs210599	ENSG00000132932	AUTS2	autism susceptibility candidate 2 [Source:HGNC Symbol;Acc:14262]	before	5.09992e-05	0.0998488	no
SNP_A-1990107	ENSE00001316169	rs17140933	ENSG00000132932	AUTS2	autism susceptibility candidate 2 [Source:HGNC Symbol;Acc:14262]	before	5.09992e-05	0.0998488	no
SNP_A-2002312	ENSE00001340904	rs3855625	ENSG00000132932	COL13A1	collagen, type XIII, alpha 1 [Source:HGNC Symbol;Acc:2190]	after	4.98811e-05	0.0998488	no
SNP_A-2020625	ENSE00001311299	rs7279445	ENSG00000158321	NA	NA	after	5.14748e-05	0.0998488	no
SNP_A-2020625	ENSE00001542447	rs7279445	ENSG00000158321	NA	NA	after	5.14748e-05	0.0998488	no
SNP_A-2020626	ENSE00001311299	rs7409857	ENSG00000158321	NA	NA	after	5.14748e-05	0.0998488	no
SNP_A-2020626	ENSE00001542447	rs7409857	ENSG00000158321	NA	NA	after	5.14748e-05	0.0998488	no
SNP_A-2127086	ENSE00001293741	rs7232432	ENSG00000145526	NA	NA	after	5.03441e-05	0.0998488	no
SNP_A-2127086	ENSE00001330606	rs7232432	ENSG00000145526	NA	NA	after	5.00567e-05	0.0998488	no
SNP_A-2135579	ENSE00001403094	rs41421244	ENSG00000145526	DLC1	deleted in liver cancer 1 [Source:HGNC Symbol;Acc:2897]	after	5.05723e-05	0.0998488	no
SNP_A-2242671	ENSE00001153829	rs3755221	ENSG00000124749	CRIM1	cysteine rich transmembrane BMP regulator 1 (chordin-like) [Source:HGNC Symbol;Acc:2359]	before	4.85404e-05	0.0998488	no
SNP_A-2246117	ENSE00000688970	rs818901	ENSG00000188517	NA	NA	after	4.94156e-05	0.0998488	no
SNP_A-2278373	ENSE00001316169	rs13226538	ENSG00000021826	AUTS2	autism susceptibility candidate 2 [Source:HGNC Symbol;Acc:14262]	before	5.09992e-05	0.0998488	no
SNP_A-4222290	ENSE00001316169	rs10259748	ENSG00000184014	AUTS2	autism susceptibility candidate 2 [Source:HGNC Symbol;Acc:14262]	before	5.09992e-05	0.0998488	no
SNP_A-4234228	ENSE00001293741	rs10468776	ENSG00000184014	NA	NA	after	5.03441e-05	0.0998488	no
SNP_A-4234228	ENSE00001330606	rs10468776	ENSG00000184014	NA	NA	after	5.00567e-05	0.0998488	no
SNP_A-4296430	ENSE00001137069	rs673109	ENSG00000164741	RALGDS	ral guanine nucleotide dissociation stimulator [Source:HGNC Symbol;Acc:9842]	after	5.21335e-05	0.0998488	no
SNP_A-4302823	ENSE00000657287	rs6007794	ENSG00000150672	TTC38	tetratricopeptide repeat domain 38 [Source:HGNC Symbol;Acc:26082]	after	4.95102e-05	0.0998488	no
SNP_A-8300738	ENSE00001328652	rs10184892	ENSG00000206052	TTN	titin [Source:HGNC Symbol;Acc:12403]	after	4.85977e-05	0.0998488	no
SNP_A-8300738	ENSE00001511833	rs10184892	ENSG00000104885	NA	NA	after	5.0519e-05	0.0998488	no
SNP_A-8366310	ENSE00001300756	rs10906471	ENSG00000075420	NA	NA	after	5.2346e-05	0.0998488	no
SNP_A-8366310	ENSE00001526575	rs10906471	ENSG00000114861	NA	NA	after	5.2346e-05	0.0998488	no
SNP_A-8373874	ENSE00001133541	rs207687	ENSG00000114861	LDB2	LIM domain binding 2 [Source:HGNC Symbol;Acc:6533]	after	5.20331e-05	0.0998488	no
SNP_A-8446109	ENSE00001124309	rs1842772	ENSG00000151474	UST	uronyl-2-sulfotransferase [Source:HGNC Symbol;Acc:17223]	before	5.16877e-05	0.0998488	no
SNP_A-8475424	ENSE00001489520	rs2131183	ENSG00000172987	PSD3	pleckstrin and Sec7 domain containing 3 [Source:HGNC Symbol;Acc:19093]	after	4.9923e-05	0.0998488	no
SNP_A-8475424	ENSE00000979910	rs2131183	ENSG00000187522	PSD3	pleckstrin and Sec7 domain containing 3 [Source:HGNC Symbol;Acc:19093]	after	4.9923e-05	0.0998488	no
SNP_A-8491856	ENSE00001208894	rs7681784	ENSG00000107077	PALLD	palladin, cytoskeletal associated protein [Source:HGNC Symbol;Acc:17068]	before	5.03053e-05	0.0998488	no
SNP_A-8550115	ENSE00001008801	rs2612699	ENSG00000090530	ACOXL	acyl-CoA oxidase-like [Source:HGNC Symbol;Acc:25621]	after	5.01309e-05	0.0998488	no
SNP_A-8550115	ENSE00001008802	rs2612699	ENSG00000145012	NA	NA	before	5.18149e-05	0.0998488	no
SNP_A-8566862	ENSE00001316169	rs13237811	ENSG00000141644	AUTS2	autism susceptibility candidate 2 [Source:HGNC Symbol;Acc:14262]	before	5.09992e-05	0.0998488	no
SNP_A-8587948	ENSE00001410040	rs10422055	ENSG00000134138	NA	NA	before	5.27247e-05	0.0998488	no
SNP_A-8587948	ENSE00000862916	rs10422055	ENSG00000082126	NA	NA	before	5.27247e-05	0.0998488	no
SNP_A-8602962	ENSE00001324345	rs11258603	ENSG00000157483	NA	NA	after	5.26539e-05	0.0998488	no
SNP_A-8602962	ENSE00001526569	rs11258603	ENSG00000166833	NA	NA	after	5.26539e-05	0.0998488	no
SNP_A-8609791	ENSE00001316169	rs521259	ENSG00000147862	AUTS2	autism susceptibility candidate 2 [Source:HGNC Symbol;Acc:14262]	before	5.09992e-05	0.0998488	no
SNP_A-8621198	ENSE00001169516	rs719379	ENSG00000147862	APBB2	amyloid beta (A4) precursor protein-binding, family B, member 2 [Source:HGNC Symbol;Acc:582]	before	5.24989e-05	0.0998488	no
SNP_A-8680062	ENSE00001328652	rs3731752	ENSG00000091129	TTN	titin [Source:HGNC Symbol;Acc:12403]	before	4.85977e-05	0.0998488	no
SNP_A-8680062	ENSE00001511833	rs3731752	ENSG00000091129	NA	NA	before	5.0519e-05	0.0998488	no
SNP_A-1797809	ENSE00001258613	rs9865527	ENSG00000151413	FOXP1	forkhead box P1 [Source:HGNC Symbol;Acc:3823]	after	5.21364e-05	0.0998488	no
SNP_A-2066612	ENSE00001175454	rs12629229	ENSG00000135749	FRMD4B	FERM domain containing 4B [Source:HGNC Symbol;Acc:24886]	after	5.16403e-05	0.0998488	no
SNP_A-2265109	ENSE00000874857	rs11149785	ENSG00000182621	WDR59	WD repeat domain 59 [Source:HGNC Symbol;Acc:25706]	before	4.95436e-05	0.0998488	no
SNP_A-8316768	ENSE00001175454	rs6783070	ENSG00000130508	FRMD4B	FERM domain containing 4B [Source:HGNC Symbol;Acc:24886]	after	5.16403e-05	0.0998488	no
SNP_A-8321397	ENSE00001291680	rs7642511	ENSG00000130508	FNDC3B	fibronectin type III domain containing 3B [Source:HGNC Symbol;Acc:24670]	after	5.21067e-05	0.0998488	no
SNP_A-8394432	ENSE00000903692	rs1266182	ENSG00000104450	NA	NA	before	5.20665e-05	0.0998488	no
SNP_A-8450390	ENSE00001258613	rs9859586	ENSG00000164543	FOXP1	forkhead box P1 [Source:HGNC Symbol;Acc:3823]	after	5.21364e-05	0.0998488	no
SNP_A-8618166	ENSE00001175454	rs4855310	ENSG00000115970	FRMD4B	FERM domain containing 4B [Source:HGNC Symbol;Acc:24886]	after	5.16403e-05	0.0998488	no
SNP_A-8655214	ENSE00000874857	rs7203058	ENSG00000115970	WDR59	WD repeat domain 59 [Source:HGNC Symbol;Acc:25706]	before	4.95436e-05	0.0998488	no
SNP_A-8672281	ENSE00001291680	rs6795618	ENSG00000115970	FNDC3B	fibronectin type III domain containing 3B [Source:HGNC Symbol;Acc:24670]	after	5.21067e-05	0.0998488	no
SNP_A-1888494	ENSE00001435333	rs1294329	ENSG00000108395	PCNXL2	pecanex-like 2 (Drosophila) [Source:HGNC Symbol;Acc:8736]	after	5.09689e-05	0.0998488	no
SNP_A-2061792	ENSE00001435333	rs12122968	ENSG00000075234	PCNXL2	pecanex-like 2 (Drosophila) [Source:HGNC Symbol;Acc:8736]	after	5.09689e-05	0.0998488	no
SNP_A-2077043	ENSE00001435333	rs10910122	ENSG00000075234	PCNXL2	pecanex-like 2 (Drosophila) [Source:HGNC Symbol;Acc:8736]	after	5.09689e-05	0.0998488	no
SNP_A-4228793	ENSE00001184576	rs11643859	ENSG00000156011	CDH13	cadherin 13, H-cadherin (heart) [Source:HGNC Symbol;Acc:1753]	before	5.28219e-05	0.0998792	no

[truncated: 3 more sheets: SNP_exon_long_snp_interval_iPSC, SNP_exon_long_snp_interval_hESC, SNPs in rSNPBase]
